# Supplementary material for: Comparative metabolomics analysis reveals dynamic changes in carbohydrate profiles of corms during the “relay growth” of konjac (Amorphophallus muelleri)
Source: Front Plant Sci. 2023 Oct 18;14:1259561. doi: 10.3389/fpls.2023.1259561 (PMC10619727; doi:10.3389/fpls.2023.1259561)
Supplement: Supplementary Table 1 — The quality and concentration of the extracted RNA. [file Table_1.xlsx]

## Sheet: Sheet1
Sample Name	Concentration (ng/ul)	Volume (ul)	Total mass (ug)	RIN value
1st leaf matures-1	30	51	1.53	8
1st leaf matures-2	18	51	0.92	8
1st leaf matures-3	97	35	3.395	7.5
2nd leaf matures-1	51	40	2.04	8.2
2nd leaf matures-2	41	40	1.64	8.2
2nd leaf matures-3	30	35	1.05	6.9
