# Supplementary material for: Comparative metabolomics analysis reveals dynamic changes in carbohydrate profiles of corms during the “relay growth” of konjac (Amorphophallus muelleri)
Source: Front Plant Sci. 2023 Oct 18;14:1259561. doi: 10.3389/fpls.2023.1259561 (PMC10619727; doi:10.3389/fpls.2023.1259561)
Supplement: Supplementary Table 2 — Sequences of primers used in RT-qPCR. [file Table_2.xlsx]

## Sheet: Sheet1
Gene name	Forward primer (5'→3')	Reverse primer (5'→3')
Actin	ACCCAAAGGCCAACAGAGAG	TCGCCAGAATCCAGCACAAT
AMY1.2	CTACGCCTACATCCTTACC	GATCGCTATCACCTTGCT
AMY2	GAGGACTTTGTTCAGCATTTG	GATCCAGTATCATGGTTCTCAA
UGP1	CTCGGTTTCTCCCTGTGA	GGATGGACTTGAAGCGTTT
SuS	GTCCATCTACTTCCCATTCTC	ATCTCCATTCTCCACCTCA
INV	TCCCTCAGAAGCAAGAAC	GTACTCGTACCTGGTGAC
SPP	CATGCTTGACCGTTTATGTG	CCCACCAATGGAAACCTC
SPS	GCGAGCATATCAGGTCTG	TCCGGCCTTCAAGGAATA
HXK	AGAAACAGAACCAGGAGAAC	TACACAGCAGCAAGAAGAG
WAXY	GACTGTGAGGAGGGCTAT	AGCAACGACGAACTCTTC
SS	GGTGGCGATGATGATGTC	CCTTCCTGCTCTTCTCAATAG
SBE	AGCATTCTGTATTCCCATCC	GCCATCTTCTGTTTGTAAGC
AGPS	CACCATTCTACACATCACCTC	AGTCAGCACCCATCATCA
AGPP	TATGAGACGGATGCTGACAA	GCCACTCTTGATGAAGTAACC
PGM	GACTCCTTCGGATTCTGTT	AACTCCAGCATCCATCAG
PGI	GTCAATCACGGTCACTGT	ACCTGGCTGATGATATGC
PMI	AGGTGATGTGGAGCATGT	ACTTCACATCGGGGTTTCT
PMM	CATTCATTGAGTTCCGAAGCG	CCGAAGCACAGACACCAT
MSR	GCACTGGTTCTTCCTGAC	TCTGCTGTCACTCTGCTT
CSLG	GTTGGATGTCTGTCTTCTGT	CCACCTGTAAGAGCCCTA
