# Supplementary material for: Comparative metabolomics analysis reveals dynamic changes in carbohydrate profiles of corms during the “relay growth” of konjac (Amorphophallus muelleri)
Source: Front Plant Sci. 2023 Oct 18;14:1259561. doi: 10.3389/fpls.2023.1259561 (PMC10619727; doi:10.3389/fpls.2023.1259561)
Supplement: Supplementary Table 3 — Growth traits during the growth cycle of A. muelleri. [file Table_3.xlsx]

## Sheet: Sheet1
	FW-mother corm (g)	FW-daughter corm (g)	FW-1st Leaf (g)	FW-2nd Leaf (g)	Height-1st plant (cm)	Height-2nd plant (cm)
Dormancy (D)-1	90.384
Dormancy (D)-2	96.407
Dormancy (D)-3	80.626
Dormancy (D)-4	89.921
Dormancy (D)-5	106.062
Dormancy (D)-6	94.311
Dormancy (D)-7	64.836
Dormancy (D)-8	90.565
Bud sprouting (B)-1	140.56		23.82		17.7
Bud sprouting (B)-2	153.5		26.16		23.4
Bud sprouting (B)-3	114.96		39.2		23
Bud sprouting (B)-4	134.2		30.13		21.5
Bud sprouting (B)-5	175.26		25.46		23.5
Bud sprouting (B)-6	125.84		30.12		25.6
Bud sprouting (B)-7	95.7869		25.18		15.6
Bud sprouting (B)-8	131.5		27.95		20.9
1st Leaf maturation (L)-1	33.54	10.37	54.5		64
1st Leaf maturation (L)-2	21.48	50.02	57.2		61
1st Leaf maturation (L)-3	55.74	2.11	62.8		54.5
1st Leaf maturation (L)-4	28.56	4.95	46.55		69
1st Leaf maturation (L)-5	46.42	12.0498	47.7		55.5
1st Leaf maturation (L)-6	35.78	15.5	55.25		60.5
2nd bud sprouting (SB)-1	29	104.5	87.65	30.57	65	13.5
2nd bud sprouting (SB)-2	3.85	141.8	65.14	33.06	64	15
2nd bud sprouting (SB)-3	2.75	119.04	80.25	32.36	65	16.8
2nd bud sprouting (SB)-4	1.7	104.56	76.54	29.5	60	14.5
2nd bud sprouting (SB)-5	3.55	101.25	80.12	30.38	55.8	17.5
2nd bud sprouting (SB)-6	2.5769	117.746	66.0669	33.83	64.1	14.5
2nd bud sprouting (SB)-7	7	120.63	73.55	32.55	58	13.6669
2nd Leaf maturation (SL)-1		325.19	58.41	105.85	76	95.68
2nd Leaf maturation (SL)-2		221.83	61.32	97.53	82	88.52
2nd Leaf maturation (SL)-3		256.09	65.35	103.64	80	100.57
2nd Leaf maturation (SL)-4		211.53	59.52	92.15	67.4	108.35
2nd Leaf maturation (SL)-5		213.58	53.69	93.57	62.5998	95.62
2nd Leaf maturation (SL)-6		250.69	60.15	95.65	75	88.46
Lodging (ST)-1		356.24		82.6		61
Lodging (ST)-2		265.55		65.1		58
Lodging (ST)-3		436.41		50.5		65
Lodging (ST)-4		242.55		60.25		55
Lodging (ST)-5		343.45		53.4798		77.4
Lodging (ST)-6		320.8		60.75		60.1
