# Supplementary material for: Comparative metabolomics analysis reveals dynamic changes in carbohydrate profiles of corms during the “relay growth” of konjac (Amorphophallus muelleri)
Source: Front Plant Sci. 2023 Oct 18;14:1259561. doi: 10.3389/fpls.2023.1259561 (PMC10619727; doi:10.3389/fpls.2023.1259561)
Supplement: Supplementary Table 4 — Untargeted metabolite analysis of corms during the growth cycle of A. muelleri. [file Table_4.xlsx]

## Sheet: pos
ID	rt(min)	m/z	Name	adduct	Formula	INCHIKEY	SMILES	Superclass	Class	Subclass	KEGG	score	B3	L1	L3	SL1	SL3	B1	D2	L2	D1	ST3	ST2	B2	SB3	SB2	SB1	ST1	D3	SL2	QC-3	QC-2	QC-1
POS_5195	12.222	377.284	10'-Apo-beta-caroten-10'-al	[M+H]+	C27H36O	PJEHRCCPERVGEC-AMANCMKTSA-N	O=CC=CC(=CC=CC=C(C=CC=C(C=CC1=C(C)CCCC1(C)C)C)C)C					0.821	93613.3	194351	105639	31273	25229.6	106512	60215.2	153051	61947.5	41071.5	29878.4	79898.8	25268.6	37964.5	49470.1	48171.8	57963.3	23236.3	86895	91298.8	91257.4
POS_420	4.982	153.127	10-Hydroxydecanoic acid	[M-2H2O+H]+	C10H20O3	YJCJVMMDTBEITC-UHFFFAOYSA-N	C(CCCCC(=O)O)CCCCO	Organic acids and derivatives	Hydroxy acids and derivatives	Medium-chain hydroxy acids and derivatives	C02774	0.708	26720.6	26899.8	20728.9	23299.7	20848.5	24075.5	23547.1	20806.8	31357	25150.9	28526.5	20061.3	19582.5	23175.6	23214.1	25724	26742.3	24349.2	28586.6	26813.6	28592.4
POS_6739	7.985	432.238	[1,14-Dihydroxy-8-(hydroxymethyl)-4,12,12,15-tetramethyl-5-oxo-13-tetracyclo[8.5.0.02,6.011,13]pentadeca-3,8-dienyl] acetate	[M+ACN+H]+	C22H30O6	WZYGIALDVOKLLL-UHFFFAOYSA-N	CC1=CC2C(CC(=CC3C4C(C)(C)C4(C(C(C)C23O)O)OC(=O)C)CO)C1=O	Lipids and lipid-like molecules	Prenol lipids	Diterpenoids		0.865	712439	624484	654549	443624	454941	597954	582297	746011	600116	416712	397505	682496	745189	711850	841445	493496	663517	484883	822270	837077	794501
POS_1014	2.266	202.18	11-Aminoundecanoicacid	[M+H]+	C11H23NO2	GUOSQNAUYHMCRU-UHFFFAOYSA-N	C(CCCCCN)CCCCC(=O)O	Lipids and lipid-like molecules	Fatty Acyls	Fatty acids and conjugates		0.722	296637	35432.6	36402	31672.1	30226.2	195695	278840	103285	238116	24295.2	72171.1	286538	29171.7	60656.9	55000.4	89884.9	355584	28263.4	128276	128278	129308
POS_3904	10.907	337.272	12,19,20-Trihydroxy-14-methylenegeranylnerol	[M+H-H2O]+	C21H38O4	GNDMMQFAFXCKOZ-HQNHMHSFNA-N	OCC=C(CO)CCCC(CO)CCC=C(C)C(O)CC(=C)C(C)C					0.739	606295	1.30932e+06	963063	630790	1.17006e+06	719168	597550	1.83253e+06	717242	791018	1.31146e+06	1.1194e+06	1.09898e+06	1.24297e+06	864899	1.50424e+06	836376	720124	655530	667836	667750
POS_13215	12.904	762.599	1,2-Heptadecanoylphosphatidylcholine	[M+H]+	C42H84NO8P	RTWAYAIMWLNAJW-UHFFFAOYSA-N	CCCCCCCCCCCCCCCCC(=O)OCC(COP(=O)([O-])OCC[N+](C)(C)C)OC(=O)CCCCCCCCCCCCCCCC	Lipids and lipid-like molecules	Glycerophospholipids	Glycerophosphocholines		0.73	17192.5	133065	28218.4	31912.9	272605	130931	19486.6	205775	25823.4	102586	96737.3	18526.6	66945.1	13397.3	9921.6	82062.7	8279.27	30807.2	20585.1	24311.7	33076.2
POS_1377	7.086	225.194	1,3-Dicyclohexylurea	[M+H]+	C13H24N2O	ADFXKUOMJKEIND-UHFFFAOYSA-N	C1CCC(CC1)NC(=NC2CCCCC2)O	Organic acids and derivatives	Organic carbonic acids and derivatives	Ureas		0.742	15147.5	10722.3	11680.7	10643.7	10286.5	12114	10894	12562.6	16365.3	11145.2	12317.9	10554.4	11230.7	10858.1	12128.9	13932.2	17761.9	12073.4	12054.3	12056.2	11932.2
POS_5183	3.497	377.16	[1,3-Dihydroxy-1-(7-methoxy-2-oxochromen-6-yl)-3-methylbutan-2-yl] (E)-2-methylbut-2-enoate	[M+H]+	C20H24O7	GFMYIOGFYYHKLA-IZZDOVSWSA-N	O=C1OC=2C=C(OC)C(=CC2C=C1)C(O)C(OC(=O)C(=CC)C)C(O)(C)C	Phenylpropanoids and polyketides	Coumarins and derivatives			0.759	6236.22	4809.51	1563.67	1594.92	1898.33	11537.8	7836.63	3814.73	9649.26	10684.2	4610.1	9304.55	1081.61	4659.05	859.551	5855.64	10061	1745.36	4341.77	4361.43	4187.04
POS_6671	12.573	429.372	13'-Hydroxy-alpha-tocopherol	[M+H-H2O]+	C29H50O3	URYLCCKXLNXSRS-XIRVVSDESA-N	OC=1C(=C(C=2OC(C)(CCC2C1C)CCCC(C)CCCC(C)CCCC(C)CO)C)C					0.882	1.23138e+07	1.29385e+07	6.26951e+06	4.50619e+06	3.92624e+06	1.29455e+07	1.09817e+07	1.17189e+07	7.05206e+06	4.48139e+06	5.97545e+06	9.17301e+06	6.82429e+06	8.50682e+06	1.07316e+07	6.92808e+06	1.05042e+07	3.45194e+06	8.56898e+06	8.63171e+06	8.56893e+06
POS_6191	2.029	413.14	1-[4-[2-(7-Methoxy-1,3-benzodioxol-5-yl)ethyl]phenoxy]-3-methylbutane-2,3-diol	[M+K]+	C21H26O6	CAXDNOAMAQQQMX-UHFFFAOYSA-N	CC(C)(C(COC1=CC=C(CCC2=CC3=C(C(=C2)OC)OCO3)C=C1)O)O	Phenylpropanoids and polyketides	Stilbenes			0.779	52085.4	4854.33	3915.59	3792.78	3437.44	53434.6	46566.7	9990.33	51558.5	7028.74	10416.1	49084.2	5155.47	18047.2	9387.78	12614.6	51526.5	3446.55	22982.1	23365.8	23364.5
POS_139	6.638	113.058	1,4-Cyclohexanedione	[M+H]+	C6H8O2	DCZFGQYXRKMVFG-UHFFFAOYSA-N	O=C1CCC(=O)CC1	Organic oxygen compounds	Organooxygen compounds	Carbonyl compounds		0.801	11170.8	9504.13	11351.2	11306.7	11839.1	11109.7	12031.9	12240.1	12939.7	11774.8	11157.6	10785	11976.1	10220.3	11194.7	9008.77	12269.6	11174.6	10624.4	10098.8	10625.5
POS_4374	0.809	351.102	1-(4-Hydroxyphenyl)-3-[(2R,3R,4S,5S,6R)-3,4,5-trihydroxy-6-(hydroxymethyl)oxan-2-yl]oxypropan-1-one	[M+Na]+	C15H20O8	NPAQHLFPEOMKAL-UXXRCYHCSA-N	C1=C(C=CC(=C1)O)C(=O)CCO[C@H]2[C@@H]([C@H]([C@@H]([C@@H](CO)O2)O)O)O	Lipids and lipid-like molecules	Fatty Acyls	Fatty acyl glycosides		0.801	5142.17	1798.51	2628.17	1828.3	2182.41	4562.17	3092.59	3857.19	4117.35	1517.47	2276.81	3399.88	3438.3	47868	2348.08	2651.3	3141.44	2046.05	6912.59	7666.36	6913
POS_4466	9.427	353.228	(15Z)-9,12,13-Trihydroxy-15-octadecenoic acid	[M+Na]+	C18H34O5	DNWUYCUUEGGVPR-CLTKARDFSA-N	O=C(O)CCCCCCCC(O)CCC(O)C(O)CC=CCC	Lipids and lipid-like molecules	Fatty Acyls	Fatty acids and conjugates		0.773	52706.9	46188.9	43616	43099.4	44547.5	41698.7	45060.3	43422.9	56219	43687.9	45835.4	46786.8	45350.5	44398.6	44506.8	43080.8	53969.4	43141.7	41109	40653.1	41421.1
POS_6539	11.745	425.376	17(21)-Hopen-6-one	[M+H]+	C30H48O	OZFAGHUNGAZEMO-VKNUIDEPSA-N	CC(C)C1=C2CC[C@]3(C)[C@H](CC[C@@H]4[C@@]5(C)CCCC(C)(C)C5C(=O)C[C@]43C)[C@@]2(C)CC1	Lipids and lipid-like molecules	Prenol lipids	Hopanoids		0.775	11299.5	10743.6	5537.92	6761.2	11515.5	12618.8	18986	8570.94	18488.1	8899.64	9834.85	16010.4	10806.3	6945.76	7423.17	12325.3	18687	22093.1	89200.8	89254	93348.4
POS_2252	8.591	277.18	1,8-dimethyl-6-oxo-7-(propan-2-ylidene)-2,3,4,8-tetrahydro-1H-naphthalen-2-ylacetate	[M+H]+	C17H24O3	RIMSRWLZAHVEPH-FHXDREJJNA-N	O=C1C=C2CCC(OC(=O)C)C(C)C2(C)CC1=C(C)C					0.736	508761	369088	387596	364857	370009	359594	375120	390726	537043	412630	398255	366417	387631	393793	388627	388329	497168	407298	415246	409272	415244
POS_468	0.821	158.079	1-Acetylproline	[M+H]+	C7H11NO3	GNMSLDIYJOSUSW-UHFFFAOYSA-N	CC(=O)N1CCCC1C(O)=O	Organic acids and derivatives	Carboxylic acids and derivatives	Amino acids, peptides, and analogues		0.799	23499.4	13938.4	21065.7	10384.6	10700.2	20785.9	24776.7	15677.1	12294.8	12484.8	7999.9	10805.2	12353	19320.1	10995.6	9017.54	20393.4	10882.3	12602.2	12745.2	12773.4
POS_642	4.303	172.132	1-(Aminomethyl)cyclohexaneacetate	[M+H]+	C9H17NO2	UGJMXCAKCUNAIE-UHFFFAOYSA-N	C1CCC(CC1)(CC(=O)O)CN	Organic acids and derivatives	Carboxylic acids and derivatives	Amino acids, peptides, and analogues		0.785	37683.1	33397.2	32469.2	26037.5	31886.3	28613.4	27730.8	25648.9	41767.7	24778.1	30622.8	26699.4	38197.1	34654.5	39269.6	32368.7	38325.6	26549.1	27830.7	27949.9	26916
POS_483	2.391	159.09	1-Benzylimidazole	[M+H]+	C10H10N2	KKKDZZRICRFGSD-UHFFFAOYSA-N	N=1C=CN(C1)CC=2C=CC=CC2	Organoheterocyclic compounds	Azoles	Imidazoles		0.735	21937.2	4419.77	3355.31	4523.06	5140.84	18123.4	4219.91	4104.07	7643.03	4590.7	3144.23	12852.1	5158.12	5293.72	7905.28	3012.53	5022.35	5385.27	8514.37	8515.62	8737.95
POS_1018	7.129	202.216	1-Decanamine, N,N-dimethyl-, N-oxide	[M+H]+	C12H27NO	ZRKZFNZPJKEWPC-UHFFFAOYSA-N	CCCCCCCCCCN(=O)(C)C	Organic nitrogen compounds	Organonitrogen compounds	Aminoxides		0.777	14076.5	12335.2	11998.6	11271.9	11309.2	11364.7	12287.6	10952.5	14871.7	12126.7	12434.5	12567.5	11347.4	11331.8	11455.1	12981.9	14342.2	12506.3	16794.9	16064.1	16798.5
POS_2474	9.194	284.294	1-Deoxymethylsphinganine	[M-H2O+H]+	C17H37NO	UGVBFHUWZNNKIK-QGZVFWFLSA-N	CCCCCCCCCCCCCCC[C@H](CN)O	Organic nitrogen compounds	Organonitrogen compounds	Amines		0.732	24601.5	4978.27	2520.27	7189.65	6162.8	10794.8	28422.8	11966.6	11971.7	7021.4	9859.09	18417.5	5189.71	7283.53	7581.46	8149.22	20054.1	9339.6	12017.5	11165.7	11750
POS_3325	9.1	317.114	(1E,4E)-1,5-Bis(4-methoxyphenyl)penta-1,4-dien-3-one	[M+Na]+	C19H18O3	IOZVKDXPBWBUKY-LQIBPGRFSA-N	COC1=CC=C(/C=C/C(=O)/C=C/C2=CC=C(C=C2)OC)C=C1	Benzenoids	Phenol ethers	Anisoles		0.76	8340.18	5628.55	6504.3	10480.4	8733.1	6922.22	7676.44	6702.4	13716	6452.19	6408.52	7991.21	7599.52	7351.03	7195.33	7891.33	9166.91	8235.68	10371	10472.1	10175.3
POS_8550	11.091	510.354	1-Heptadecanoyl-sn-glycero-3-phosphocholine	[M+H]+	C25H52NO7P	SRRQPVVYXBTRQK-XMMPIXPASA-N	CCCCCCCCCCCCCCCCC(=O)OC[C@H](COP(=O)([O-])OCC[N+](C)(C)C)O	Lipids and lipid-like molecules	Glycerophospholipids	Glycerophosphocholines	C04230	0.848	86761.3	49145.8	34590.2	23336.9	26063.4	81119.4	46962.7	62491.2	39171.3	20121	20271.7	71841.2	49881.5	49267.3	66896.4	18725.5	37619.8	22744.4	46147.9	47793.2	47795.5
POS_7285	10.802	454.292	1-Hexadecanoyl-sn-glycero-3-phosphoethanolamine	[M+H]+	C21H44NO7P	YVYMBNSKXOXSKW-HXUWFJFHSA-N	CCCCCCCCCCCCCCCC(=O)OC[C@H](COP(=O)(O)OCCN)O	Lipids and lipid-like molecules	Glycerophospholipids	Glycerophosphoethanolamines		0.875	341228	721029	437069	183838	215379	395071	324236	790564	241327	95264.7	127670	289315	396686	348029	545916	115931	185483	239666	354272	352860	354272
POS_3268	11.124	314.246	1-Methyl-2-undecylquinolin-4(1H)-one	[M+H]+	C21H31NO	ZLIHBZFNMQLPOT-UHFFFAOYSA-N	CCCCCCCCCCCC1=CC(=O)C2=C(C=CC=C2)N1C	Organoheterocyclic compounds	Quinolines and derivatives	Quinolones and derivatives		0.712	67600.9	778.188	749.132	827.698	318.919	341.438	414.929	774.763	424.084	1756.85	955.457	54539.2	749.148	267.016	2443.65	501.162	1964.52	493.663	6860.53	6191.11	6189.59
POS_2830	4.027	298.108	1-Methylguanosine	[M+H]+	C11H15N5O5	UTAIYTHAJQNQDW-KQYNXXCUSA-N	O=C1C=2N=CN(C2NC(=N)N1C)C3OC(CO)C(O)C3O	Nucleosides, nucleotides, and analogues	Purine nucleosides		C04545	0.719	1.03628e+06	1.5433e+06	1.7792e+06	1.63413e+06	1.79473e+06	1.00231e+06	488333	1.32249e+06	504213	1.30955e+06	1.18824e+06	848066	2.20049e+06	1.71456e+06	3.10058e+06	1.31096e+06	784317	1.79448e+06	1.51613e+06	1.51763e+06	1.52602e+06
POS_10809	13.257	612.556	1-Palmitoyl-2-oleoyl-rac-glycerol	[M+NH4]+	C37H70O5	YEJYLHKQOBOSCP-UHFFFAOYSA-N	CCCCCCCCC=CCCCCCCCC(=O)OC(CO)COC(=O)CCCCCCCCCCCCCCC	Lipids and lipid-like molecules	Glycerolipids	Diradylglycerols		0.783	2.02319e+06	2.02367e+06	3.63001e+06	3.57056e+06	4.51511e+06	3.08426e+06	2.81532e+06	2.76106e+06	1.72925e+06	2.45108e+06	3.89017e+06	3.66677e+06	3.83389e+06	3.25879e+06	1.92142e+06	2.72482e+06	1.84831e+06	2.48454e+06	2.02717e+06	1.98206e+06	2.02721e+06
POS_7937	10.442	482.325	1-Pentadecanoyl-sn-glycero-3-phosphocholine	[M+H]+	C23H48NO7P	RJZVWDTYEWCUAR-JOCHJYFZSA-N	CCCCCCCCCCCCCCC(=O)OC[C@H](COP(=O)([O-])OCC[N+](C)(C)C)O	Lipids and lipid-like molecules	Glycerophospholipids	Glycerophosphocholines	C04230	0.898	113771	123420	109701	78048.6	77096.9	98381.9	68950.7	94619.3	53244.1	52061.8	40908.9	94933.2	132565	128739	220701	42444.6	60063.4	79566.1	103001	103341	103339
POS_8062	4.691	487.214	(1R,2S,4R,5R)-5-Hydroxy-1,7,7-trimethylbicyclo[2.2.1]hept-2-yl 6-O-[(2R,3R,4R)-tetrahydro-3,4-dihydroxy-4-(hydroxymethyl)-2-furanyl]-beta-D-glucopyranoside	[M+Na]+	C21H36O11	BVEVSYQMQABMQM-UHFFFAOYSA-N	CC1(C)C2CC(OC3OC(COC4OCC(O)(CO)C4O)C(O)C(O)C3O)C1(C)CC2O	Lipids and lipid-like molecules	Prenol lipids	Terpene glycosides		0.849	84292.9	177725	62527.4	5257.04	4996.55	122993	27305.6	115518	44903.4	24884.4	17150.6	64544	6029.69	13136.2	6739.1	19584.9	50936.2	5328.91	29935	29890	30036.2
POS_414	3.898	153.127	(1S,4R)-(+)-Fenchone	[M+H]+		LHXDLQBQYFFVNW-XCBNKYQSSA-N	C[C@]12CC[C@H](C1)C(C2=O)(C)C	Lipids and lipid-like molecules	Prenol lipids	Monoterpenoids		0.801	4928.16	8469.05	9242.52	5878.96	5270.41	21677.9	11283.7	15018.8	40505	39371.3	14539.4	30646.5	18096.5	17464.9	11219.2	40681.4	10108.1	7727.89	662887	670225	670220
POS_3526	11.172	325.21	(1S,4S,9S,10R,13R)-5,9-Dimethyl-14-methylidenetetracyclo[11.2.1.01,10.04,9]hexadecane-5-carboxylic acid	[M+Na]+	C20H30O2	NIKHGUQULKYIGE-ADPGWCSISA-N	C=C1C[C@]23CC[C@H]4[C@@](C)(CCCC4(C)C(=O)O)[C@@H]3CC[C@@H]1C2	Lipids and lipid-like molecules	Prenol lipids	Diterpenoids		0.742	75194.1	61642.3	66506.4	63167	74203.6	54312.5	52211.8	74819.5	68272.8	62704.2	41357.7	96368.4	51044.7	51099.6	64715.2	40244.2	66469.6	52008.1	57543.7	57032.7	58730.6
POS_8857	11.365	524.37	1-Stearoyl-sn-glycero-3-phosphocholine	[M+H]+	C26H54NO7P	IHNKQIMGVNPMTC-RUZDIDTESA-N	CCCCCCCCCCCCCCCCCC(=O)OC[C@H](COP(=O)([O-])OCC[N+](C)(C)C)O	Lipids and lipid-like molecules	Glycerophospholipids	Glycerophosphocholines	C04230	0.869	235656	249507	147411	74419.6	78821.5	222546	177516	307288	118099	67805.2	69242.4	187724	145601	171062	195649	72078.7	137084	89339.9	203408	203422	210450
POS_1931	9.526	258.278	1-Tetradecanamine, N,N-dimethyl-, N-oxide	[M+H]+	C16H35NO	ONHFWHCMZAJCFB-UHFFFAOYSA-N	CCCCCCCCCCCCCCN(=O)(C)C	Organic nitrogen compounds	Organonitrogen compounds	Aminoxides		0.777	43013.6	35246.3	43109	37675	36146.2	39628.2	44168.7	42214.3	48873.6	36969.8	38104.3	37718.4	41140.6	42172.1	44402.1	38294.1	43103.7	37361	59378	59377.8	58871.8
POS_7017	12.011	443.387	22-Hydroxy-6-hopanone	[M+H]+	C30H50O2	MAVUFYZBQWGXHD-GZTHSXTLSA-N	CC1(C)CCC[C@]2(C)[C@H]3CC[C@@H]4[C@@]5(C)CC[C@@H]([C@@H]5CC[C@@]4(C)[C@]3(C)CC(=O)C12)[C@@](C)(C)O	Lipids and lipid-like molecules	Prenol lipids	Hopanoids		0.749	12154.1	8180.07	5502.36	2552.47	1544.96	10272.8	10288.8	5642.71	8232.61	6594.25	3424.84	9586.98	5811.81	9029.82	7902.68	3978.08	8381.66	4066.93	145863	144706	148409
POS_9037	6.713	533.256	2-[(2R,4As,8S,8aS)-8-[2-[(4aS,7R,8aR)-7-(1-carboxyethenyl)-1-hydroxy-4a-methyl-2-oxo-6,7,8,8a-tetrahydro-5H-naphthalen-1-yl]ethyl]-4a-methyl-7-oxo-1,2,3,4,8,8a-hexahydronaphthalen-2-yl]prop-2-enoic acid	[M+Na]+	C30H38O7	BSSWIRVAMSGQMG-RTTXQYISSA-N	C=C([C@@H]1CC[C@@]2(C)C=CC(=O)[C@@H](CCC3([C@@H]4C[C@@H](CC[C@@]4(C)C=CC3=O)C(=C)C(=O)O)O)[C@@H]2C1)C(=O)O	Lipids and lipid-like molecules	Prenol lipids	Sesquiterpenoids		0.741	14556.1	1212.82	285.996	1413.9	1416.4	15887	4217.17	720.778	8497.95	16235	4796.3	6440.69	366.766	1921.01	727.859	3858.37	3352.84	1982.08	5671.97	5955.93	5670.8
POS_6144	3.517	411.16	2-[(2Z)-5-(Hexopyranosyloxy)-2-penten-1-yl]-3-oxo-, (1R,2R)-cyclopentaneacetic acid	[M+Na]+	C18H28O9	JFDNMLUPLXZXGV-YAYCWVCRSA-N	C(=C/C[C@@H]1[C@H](CCC1=O)CC(=O)O)/CCOC2C(C(C(C(CO)O2)O)O)O	Lipids and lipid-like molecules	Fatty Acyls	Fatty acyl glycosides		0.758	5531.79	3476.36	9448.57	5195.09	4175.41	4405.58	7667.86	9606.81	11017.3	15145.2	11943.4	8078.88	23709	25414.1	10629.9	9846.98	13479.9	4437.21	49625.7	50975.8	50977.1
POS_6189	4.085	413.121	2,3,4,9,10-Pentamethoxy-6a,11a-dihydro-6H-[1]benzofuro[3,2-c]chromen-8-ol	[M+Na]+	C20H22O8	YBVIOLRRXMAGAE-UHFFFAOYSA-N	COC1=CC2=C(C(=C1OC)OC)OCC3C4=C(C(=C(C(=C4)O)OC)OC)OC23	Phenylpropanoids and polyketides	Isoflavonoids	Furanoisoflavonoids		0.716	50136	199533	109130	58146.7	53246	57533.7	55461.3	202209	25360.2	22421.5	21097.5	51156.7	83808.7	51723.6	70964	23001.4	52595.8	51434.9	70315.5	70320.1	71347
POS_2505	10.527	285.242	2,3-Dihydroxypropyl tetradecanoate	[M-H2O+H]+	C17H34O4	DCBSHORRWZKAKO-UHFFFAOYSA-N	CCCCCCCCCCCCCC(=O)OCC(CO)O	Lipids and lipid-like molecules	Glycerolipids	Monoradylglycerols		0.842	66539.9	64244.2	61020.4	55361.1	51733.6	58071.9	83952.6	66643.7	83973	65765.4	61266.9	58962.2	67577.8	58047.8	66782.7	49616.9	74406.4	47053.3	83373.9	83376.2	84377.9
POS_8381	4.059	502.299	2-[4-[1-Hydroxy-4-[4-[hydroxy(diphenyl)methyl]piperidin-1-ium-1-yl]butyl]phenyl]-2-methylpropanoate	[M+H]+	C32H39NO4	RWTNPBWLLIMQHL-UHFFFAOYSA-N	CC(C)(C1=CC=C(C=C1)C(CCCN2CCC(CC2)C(C3=CC=CC=C3)(C4=CC=CC=C4)O)O)C(=O)O	Benzenoids	Benzene and substituted derivatives	Diphenylmethanes		0.737	40927.1	183.102	292.238	270.426	295.831	8415.13	13578	1834.09	11858.2	195.88	263.416	12237.4	171.518	2404.85	544.904	541.776	20431.3	74.2404	6040.17	6041.35	6395.26
POS_3242	10.36	313.271	2,4-Dihydroxyheptadecyl acetate	[M-H2O+H]+	C19H38O4	ZBVKFVTUHVIICH-UHFFFAOYSA-N	CCCCCCCCCCCCCC(O)CC(O)COC(C)=O	Lipids and lipid-like molecules	Fatty Acyls	Fatty alcohols		0.77	75111	117352	65357.8	47672.7	86681.7	134744	90156.7	260733	78644.5	48559.7	95204.1	80691.7	90571.4	76442.1	48960.6	75337.5	67122.1	45754.4	71877.4	71790.8	80861.5
POS_12662	6.876	729.365	[2-[4-Hydroxy-2,5-bis(hydroxymethyl)-3-(2-methylpropanoyloxy)oxolan-2-yl]oxy-6-(hydroxymethyl)-4,5-bis(2-methylpropanoyloxy)oxan-3-yl] decanoate	[M+Na]+	C34H58O15	YPZBTERWDWUANF-UHFFFAOYSA-N	O=C(OC1C(OC(CO)C(OC(=O)C(C)C)C1OC(=O)C(C)C)OC2(OC(CO)C(O)C2OC(=O)C(C)C)CO)CCCCCCCCC	Lipids and lipid-like molecules	Saccharolipids			0.791	30402.7	21566.3	7431.12	673.709	840.573	40650.8	7672.43	15931.9	10816.2	7157.94	5514.34	24143.1	1238.63	1919.48	869.431	8299.14	16335.6	849.669	13010.6	12728.8	13011
POS_7842	1.858	478.187	2‐{5‐[3‐(3‐fluorophenoxy)phenyl]‐1‐(piperidin‐4‐ylmethyl)pyrrole‐2‐carbonyl}pyridine	[M+Na]+	C28H26FN3O2	HVAFPBRUOUYMQM-UHFFFAOYSA-N	C1CNCC[C@@H]1Cn1c(ccc1c1cccc(c1)Oc1cccc(c1)F)C(c1ccccn1)=O	Benzenoids	Benzene and substituted derivatives	Diphenylethers		0.742	14314.8	1532.28	1217.31	1386.97	974.376	11538.3	6782.2	902.69	7928.83	2151.2	974.774	8395.03	1450.5	2396.07	1496.42	574.995	11996.9	927.148	6417.2	7181.44	6416.49
POS_10548	4.404	600.263	2-[[5-(4-Hydroxy-3,5-dimethoxyphenyl)-6,7-bis(hydroxymethyl)-1,3-dimethoxy-5,6,7,8-tetrahydronaphthalen-2-yl]oxy]-6-(hydroxymethyl)oxane-3,4,5-triol	[M+NH4]+	C28H38O13	MLMDACHSXKCQIF-UHFFFAOYSA-N	COC1=CC(=CC(=C1O)OC)C2C(CO)C(CO)CC3=C(OC)C(=C(OC)C=C23)OC4OC(CO)C(O)C(O)C4O	Lignans, neolignans and related compounds	Lignan glycosides			0.778	12380.6	1312.52	873.863	762.048	604.46	8699.19	7504.39	1639.38	6649.69	897.889	1761.52	11002.7	703.201	2253.23	628.49	3506.11	13339.9	638.42	4544.92	4544.93	4528.89
POS_4372	0.683	351.066	2',5,6-Trimethoxyflavone	[M+K]+	C18H16O5	IQWXFMQSQNSHKI-UHFFFAOYSA-N	COC1=C(C=CC=C1)C2=CC(=O)C3=C(C(=CC=C3O2)OC)OC	Phenylpropanoids and polyketides	Flavonoids	O-methylated flavonoids		0.737	20728.2	7749.6	13092.2	12736.3	14032.8	28782.9	21441.3	7422.21	23244	18214.9	15938.1	26683.5	23625.9	39120.8	22970.4	15617.2	19424.3	15223.4	20598.7	19518.7	20354.2
POS_9462	2.942	552.23	2,6-Dimethoxy-4-[(E)-3-(beta-D-glucopyranosyloxy)-1-propenyl]phenyl beta-D-glucopyranoside	[M+NH4]+	C23H34O14	RYVGCUJETSKZDU-YQHZJLNZSA-N	COC1=CC(=CC(=C1O[C@H]2[C@@H]([C@H]([C@@H]([C@@H](CO)O2)O)O)O)OC)/C=C/CO[C@H]3[C@@H]([C@H]([C@@H]([C@@H](CO)O3)O)O)O	Organic oxygen compounds	Organooxygen compounds	Carbohydrates and carbohydrate conjugates		0.831	195073	2528.39	3217.85	2957.33	1734.27	213831	178997	21477.9	131842	3909.58	3850.43	113736	2275.21	44921.6	17683.8	3736.01	128064	2107.66	52147.4	51368.9	52372
POS_6205	11.641	413.263	2-Acetoxy-4-pentadecylbenzoic acid	[M+Na]+	C24H38O4	FMPIFABORGZGFA-UHFFFAOYSA-N	CCCCCCCCCCCCCCCC1=CC=C(C(=C1)OC(=O)C)C(=O)O	Benzenoids	Benzene and substituted derivatives	Benzoic acids and derivatives		0.883	173719	103448	92644.7	105696	158133	113207	86947.6	173071	318339	136618	130280	178125	106976	81617.6	90950.4	124094	163997	93640	151639	150993	156100
POS_250	0.596	134.043	2-Aminobutanedioate;hydron	[M+H]+	C4H7NO4	CKLJMWTZIZZHCS-UHFFFAOYSA-N	C(C(C(=O)O)N)C(=O)O	Organic acids and derivatives	Carboxylic acids and derivatives	Amino acids, peptides, and analogues		0.986	20465.2	16496	16516.9	11898.4	11007.9	22860.7	15227	18029.7	20101.7	10470	8281.36	18925.8	14314	14933	15422.5	8358.24	21983.2	12990.2	16740.1	16740.1	16610.3
POS_3315	9.536	316.285	2-Aminooctadec-8-ene-1,3,4-triol	[M+H]+	C18H37NO3	CQKNELOTFUSOTP-UHFFFAOYSA-N	CCCCCCCCCC=CCCCC(C(C(CO)N)O)O	Organic nitrogen compounds	Organonitrogen compounds	Amines		0.791	52287.4	224274	126943	33798.5	41954.5	58844	28047.6	209359	32802.9	27954.1	24591	53447.3	36756.4	31540.7	39399.4	30466.7	44544.5	48845.8	77509.8	75253	77509.5
POS_3363	9.866	318.3	2-Aminooctadecane-1,3,4-triol	[M+H]+	C18H39NO3	AERBNCYCJBRYDG-UHFFFAOYSA-N	CCCCCCCCCCCCCCC(C(C(CO)N)O)O	Organic nitrogen compounds	Organonitrogen compounds	Amines		0.875	32089.4	22856.1	24852.5	17848.2	22728.1	24612.2	28902.2	23994.8	30205.2	34932.1	27818.6	25527.3	23996.8	22739.2	23806.6	22726.1	28578.6	23602.8	36762.4	36763.6	37112.5
POS_2956	10.336	302.303	2-Aminooctadecane-1,3-diol	[M+H]+	C18H39NO2	OTKJDMGTUTTYMP-UHFFFAOYSA-N	OCC(N)C(O)CCCCCCCCCCCCCCC	Organic nitrogen compounds	Organonitrogen compounds	Amines		0.913	23703.1	79709.8	37556.6	17836	22432.2	22953.3	25358.5	85891.9	16821.8	10125.8	10944.2	22923.5	27060.9	28332.1	35698.5	10922.9	22441.1	18451.3	26510	26516.1	26774.1
POS_3413	5.092	321.129	[2-[(E)-3,4-Dihydroxypent-1-enyl]-6-oxooxan-3-yl] (E)-2-methylbut-2-enoate	[M+Na]+	C15H22O6	WEDIEMBZPFJDNC-BZNITXMSSA-N	O=C(OC1CCC(=O)OC1C=CC(O)C(O)C)C(=CC)C	Organoheterocyclic compounds	Lactones	Delta valerolactones		0.8	11767.6	8721.5	8167.09	8705.3	9077.27	11382.7	10880.5	9830.27	11770.1	10727.7	9163.69	8886.92	8738.42	10838.2	11101.6	8737.77	11286.2	7728.49	11903	13622	11888.4
POS_2036	11.454	264.156	(2E,4E)-N-(1,3-Dihydroxy-3-methylpentan-2-yl)-2-methylhexa-2,4-dienamide	[M+Na]+	C13H23NO3	PHCDULUANYZTRK-RMTFUQJTSA-N	C/C=C/C=C(\C)/C(=NC(CO)C(C)(CC)O)O	Lipids and lipid-like molecules	Fatty Acyls	Fatty amides		0.774	13236.1	10085.8	11606.3	19282.8	9776.58	12577.9	14019.2	9800.71	17482.3	10390.5	14128.6	11191.1	9982.6	9520.64	12812.9	18436.6	16261.1	15024.6	24191.8	25797.2	24193.4
POS_1814	10.136	252.232	(2E,4E)-N-(2-Methylpropyl)dodeca-2,4-dienamide	[M+H]+	C16H29NO	BBRMJCAPNGJKEM-AQASXUMVSA-N	OC(=NCC(C)C)C=CC=CCCCCCCC	Lipids and lipid-like molecules	Fatty Acyls	Fatty amides		0.755	127065	387312	369986	270415	86683.2	371042	517389	115381	114877	109399	261781	108423	370483	515191	618755	294683	287371	302669	308982	312254	312254
POS_3523	5.232	325.161	(2E)-4-{Methyl[3-phenyl-3-(pyridin-2-yl)propyl]amino}-4-oxobut-2-enoic acid	[M+H]+	C19H20N2O3	NQGDWANJMZMGLN-ZHACJKMWSA-N	CN(CCC(C1=CC=CC=C1)C2=NC=CC=C2)C(=O)/C=C/C(=O)O	Organoheterocyclic compounds	Pyridines and derivatives	Pheniramines		0.705	8367.23	22990.4	6594.04	1391.17	854.755	12738	4207.5	10276.9	7299.2	4866.2	2699.15	7028.43	1340.09	1445.11	1854.74	4046.73	6074.09	1687.48	8346	8406.36	8226.15
POS_1561	9.481	237.184	2-Hexyl-5-propylbenzene-1,3-diol	[M+H]+	C15H24O2	VERGPVBZPMTZDY-UHFFFAOYSA-N	CCCCCCC1=C(C=C(CCC)C=C1O)O	Benzenoids	Benzene and substituted derivatives	Phenylpropanes		0.765	70756.4	63174.5	65861.3	57219.7	59096.3	50063	54134	57941.9	72842.8	59218.4	69373.4	54486.9	52604.4	52355.5	57138.3	64426.2	72969.6	50268.2	51436.5	51686.1	52047.2
POS_8715	9.922	518.324	(2-Hydroxy-3-octadeca-6,9,12-trienoyloxypropyl) 2-(trimethylazaniumyl)ethyl phosphate	[M+H]+	C26H48NO7P	MRTUWVDDQVMUCR-UHFFFAOYSA-N	CCCCCC=CCC=CCC=CCCCCC(=O)OCC(O)CO[P]([O-])(=O)OCC[N+](C)(C)C	Lipids and lipid-like molecules	Glycerophospholipids	Glycerophosphocholines		0.806	653351	273701	110612	117497	168364	547025	758780	391914	777459	130497	149371	612770	402520	631032	440786	124827	783981	170792	520895	523200	523196
POS_550	7.485	165.053	2-Hydroxycinnamic acid	[M+H]+	C9H8O3	PMOWTIHVNWZYFI-AATRIKPKSA-N	OC(=O)C=CC1=C(O)C=CC=C1	Phenylpropanoids and polyketides	Cinnamic acids and derivatives	Hydroxycinnamic acids and derivatives	C01772	0.832	188828	132423	141080	139287	138005	139912	143647	139907	198940	145321	140766	138839	135233	135073	150193	139017	200392	139393	139887	137589	139887
POS_9321	4.106	545.199	2-(Hydroxymethyl)-6-[5-[3-(hydroxymethyl)-5-(3-hydroxypropyl)-7-methoxy-2,3-dihydro-1-benzofuran-2-yl]-2-methoxyphenoxy]oxane-3,4,5-triol	[M+Na]+	C26H34O11	RWEVZSYWIIZZFV-UHFFFAOYSA-N	COC1=CC=C(C=C1OC2OC(CO)C(O)C(O)C2O)C3OC4=C(OC)C=C(CCCO)C=C4C3CO	Phenylpropanoids and polyketides	2-arylbenzofuran flavonoids			0.856	131497	117001	80814.1	54967.8	48665.8	152309	113918	120849	91012.3	22785.2	57430.2	132107	78496.5	80801.7	80124.8	68516.3	155650	49666.5	96874.4	96879	97962.1
POS_4552	5.046	355.172	2-(Hydroxymethyl)-6-(6-hydroxy-6-methyl-3-propan-2-ylcyclohex-3-en-1-yl)oxyoxane-3,4,5-triol	[M+Na]+	C16H28O7	DIPALNDKWHCLEA-UHFFFAOYSA-N	OCC1OC(OC2CC(=CCC2(O)C)C(C)C)C(O)C(O)C1O	Lipids and lipid-like molecules	Prenol lipids	Terpene glycosides		0.803	6494.55	10328.2	6117.66	4843.09	5027.04	4860.51	5208	13428.5	6770.13	5306.43	4621.37	5923.05	6012.98	5197.34	6234.92	5113.45	4455.04	4963.62	337201	335730	338578
POS_4786	11.526	363.286	2-Methoxy-4-pentadecylbenzoic acid	[M+H]+	C23H38O3	HDGBHYXZLPCUJI-UHFFFAOYSA-N	CCCCCCCCCCCCCCCC1=CC=C(C(=C1)OC)C(=O)O	Benzenoids	Benzene and substituted derivatives	Benzoic acids and derivatives		0.702	20812.7	15346.8	17756.7	17204	11736.2	21015.1	22546.1	13633.3	20262.5	21997.1	15085.1	19720.9	15314.9	17900.1	13614.2	10576.4	19669.4	13355.4	21042.7	21301.7	21295.2
POS_9947	3.589	575.171	2-Methoxy-4-[tetrahydro-3a,6a-dihydroxy-4-(4-hydroxy-3-methoxyphenyl)-1H,3H-furo[3,4-c]furan-1-yl]phenyl-beta-D-glucopyranoside	[M+Na]+	C26H32O13	IBQVOWQTGYYRJP-CPNFYLCOSA-N	COC1=CC(=CC=C1O)C2C3(COC(C4=CC=C(C(=C4)OC)O[C@H]5[C@@H]([C@H]([C@@H]([C@@H](CO)O5)O)O)O)C3(CO2)O)O	Lignans, neolignans and related compounds	Lignan glycosides			0.826	10704.9	57159.2	34558.1	15006.5	12185.8	7308.08	5703.34	87317.1	2219.9	4760.74	1987.82	13983.8	15013.8	14123	16844	10983.9	15582.4	11672.9	21167.7	20614.1	21168.1
POS_408	3.663	153.054	2-Methoxybenzoic acid	[M+H]+	C8H8O3	ILUJQPXNXACGAN-UHFFFAOYSA-N	COC1=C(C=CC=C1)C(=O)O	Benzenoids	Benzene and substituted derivatives	Benzoic acids and derivatives		0.84	11714.4	4018.94	4683.52	2385.23	4011.64	13446.6	12032.5	4733.68	11579.4	4791.58	7376.22	7854.66	10271.4	15580	5055.78	4321.41	13044.4	1396.41	8296	8139.03	8475.03
POS_3164	2.094	311.071	2-Methyl-3-[(2S,3R,4S,5S,6R)-3,4,5-trihydroxy-6-(hydroxymethyl)oxan-2-yl]oxypyran-4-one	[M+Na]+	C12H16O8	YGSIRXHFAUFUEJ-GPTQDWHKSA-N	CC1=C(C(=O)C=CO1)O[C@H]2[C@@H]([C@H]([C@@H]([C@@H](CO)O2)O)O)O	Organic oxygen compounds	Organooxygen compounds	Carbohydrates and carbohydrate conjugates		0.855	23462	9918.8	9534.79	6492.2	7595.23	24950.9	23371.3	12974.3	18562.5	16971	12584.1	33000.3	15931.7	23264.9	21416.5	10664.7	37020.3	6944.24	31160.2	31949.4	31160.6
POS_2832	1.693	298.115	2-Methylguanosine	[M+H]+	C11H15N5O5	SLEHROROQDYRAW-KQYNXXCUSA-N	OC1=NC(=NC)NC2=C1N=CN2C3OC(CO)C(O)C3O	Nucleosides, nucleotides, and analogues	Purine nucleosides			0.825	11020.9	2861.47	2970.36	4325.4	4550.67	6568.43	10333.1	3634.81	14859.8	6958.66	6605.61	9567.89	6583.54	8745.12	9338.31	5685.5	18609.1	4253.43	6551.49	6338.1	6338.34
POS_235	1.764	132.08	2-Methylindole	[M+H]+	C9H9N	BHNHHSOHWZKFOX-UHFFFAOYSA-N	CC1=CC2=C(C=CC=C2)N1	Organoheterocyclic compounds	Indoles and derivatives	Indoles	C04635	0.707	23092.8	7232.78	10813.5	8218.97	11594.2	21885.5	23315.8	8990.44	18395.8	5096.08	5277.62	39613.8	9257.35	27855.2	7625.44	2908.8	42669.9	10375.9	16783.4	16884.7	16884.6
POS_5213	9.133	378.249	2-Monododecyl citric acid	[M+NH4]+	C18H32O7	MPFLKMQGGVNBJS-SHTGXJIWNA-N	O=C(O)CC(O)(C(=O)O)C(C(=O)O)CCCCCCCCCCCC					0.745	7018.13	4607.86	6050.51	5002.34	5792.56	5319.39	6190.32	5423.35	7710.02	5413.8	5979.57	5787.04	6208.17	5885.57	6277.48	7845.81	8433.88	6826.51	6130.58	5868.68	5869.25
POS_2978	10.525	303.253	2-Monomyristin	[M+H]+	C17H34O4	TVIMZSOUQXNWHO-UHFFFAOYSA-N	O=C(OC(CO)CO)CCCCCCCCCCCCC	Lipids and lipid-like molecules	Glycerolipids	Monoradylglycerols		0.754	36617.9	33134.6	30750.4	29346.6	22732.7	28006.7	46075.4	32401.5	44335.9	39064	26034.7	31087	32353.4	29392.3	32490.6	22830.6	35218.8	24512.2	42890.3	40326	42894.4
POS_93	5.096	101.094	2-Oxohexane	[M]+	C6H12O	QQZOPKMRPOGIEB-UHFFFAOYSA-N	CCCCC(=O)C					0.701	12565.1	14069.4	12898.5	12123.9	14951.7	13630.8	11697.1	11324.5	13277.8	11927.4	10012.5	9978.73	9643.2	8568.22	9214.66	9547.71	9875.06	8658.87	7726.93	7744.09	8143.02
POS_3697	11.181	331.285	2-Palmitoylglycerol	[M+H]+	C19H38O4	BBNYCLAREVXOSG-UHFFFAOYSA-N	O=C(OC(CO)CO)CCCCCCCCCCCCCCC	Lipids and lipid-like molecules	Glycerolipids	Monoradylglycerols		0.847	3.59339e+06	3.58789e+06	3.08378e+06	2.93669e+06	2.99397e+06	2.43047e+06	3.66016e+06	3.84989e+06	5.12034e+06	3.87321e+06	2.77768e+06	3.49996e+06	3.11723e+06	2.46422e+06	3.33495e+06	2.33019e+06	3.16105e+06	2.63808e+06	4.26216e+06	4.12714e+06	4.12735e+06
POS_2728	11.637	293.283	(2R)-1-(5-Hydroxy-3-methylpentyl)-2,5,5,8a-tetramethyldecahydro-2-naphthalenol	[M-H2O+H]+	C20H38O2	MCHQEVJMCLOQAZ-AKMRJOLWSA-N	CC(CCC1C2(C)CCCC(C)(C)C2CC[C@@]1(C)O)CCO	Lipids and lipid-like molecules	Prenol lipids	Diterpenoids		0.763	1.03019e+06	1.78364e+06	1.71076e+06	1.3362e+06	683052	1.69914e+06	2.13146e+06	928867	929739	858165	1.43576e+06	909976	1.81069e+06	2.49397e+06	2.67318e+06	1.50607e+06	1.64772e+06	1.58047e+06	1.65509e+06	1.61597e+06	1.65524e+06
POS_12585	13.433	723.518	[(2R)-2,3-Di(hexadecanoyloxy)propyl] 2,3-dihydroxypropyl phosphate	[M+H]+	C38H75O10P	BIABMEZBCHDPBV-TYIYNAFKSA-N	CCCCCCCCCCCCCCCC(=O)OCC(CO[P](O)(=O)OCC(O)CO)OC(=O)CCCCCCCCCCCCCCC	Lipids and lipid-like molecules	Glycerophospholipids	Glycerophosphoglycerols		0.849	84133.1	85314.1	49962	71695.4	57078.2	93358.1	100985	70933	68339.9	58712.1	51019.2	113916	80043.9	107990	99204.7	50403	109411	66260.5	81615.4	86480.9	81582
POS_1916	0.618	258.109	2-(((R)-2,3-Dihydroxypropyl)phosphoryloxy)-N,N,N-trimethylethanaminium	[M]+	[C8H21NO6P]+	SUHOQUVVVLNYQR-MRVPVSSYSA-O	C[N+](C)(C)CCOP(=O)(O)OC[C@@H](CO)O	Lipids and lipid-like molecules	Glycerophospholipids	Glycerophosphocholines		0.951	146540	53277.7	57442.1	36150	42009.4	96465.4	122930	49094.5	58399.9	160671	103630	140720	137850	184010	43527.8	158230	142708	43360.6	107987	107019	107987
POS_14702	10.635	889.442	(2R,3R,4R,5R,6S)-2-[(4S,6R,7S,8R,9S,13R,14R,16R)-14-[(2R,3R,4S,5R,6R)-4,5-dihydroxy-6-methyl-3-[(2S,3R,4R,5R,6S)-3,4,5-trihydroxy-6-methyloxan-2-yl]oxyoxan-2-yl]oxy-7,9,13-trimethyl-5'-methylidenespiro[5-oxapentacyclo[10.8.0.02,9.04,8.013,18]icos-18-ene-6,2'-oxane]-16-yl]oxy-6-methyloxane-3,4,5-triol	[M+Na]+	C45H70O16	QNYOCAYOHKMFCQ-OLPWHGRMSA-N	OC1C(O)C(OC2CC3=CCC4C(CCC5(C)C4CC6OC7(OCC(=C)CC7)C(C)C65)C3(C)C(OC8OC(C)C(O)C(O)C8OC9OC(C)C(O)C(O)C9O)C2)OC(C)C1O	Lipids and lipid-like molecules	Steroids and steroid derivatives	Steroidal glycosides		0.764	15458.6	7014.22	12350.1	7256.48	9715.25	8614.56	7717.85	6935.41	9521.29	10618.3	6533.64	7231.44	13095.3	10763.9	14550.1	7441.21	17885.7	19258	12965.6	12985	11422.2
POS_7139	2.789	449.161	[(2R,3R,4S,5S,6R)-4,5-dihydroxy-6-(hydroxymethyl)-2-[(2R,3R,4S,5S,6R)-3,4,5-trihydroxy-6-(hydroxymethyl)oxan-2-yl]oxyoxan-3-yl] 2-methylbutanoate	[M+Na]+	C17H30O12	FNVXTGOURNXUCQ-NVGKCVISSA-N	CCC(C)C(=O)O[C@@H]1[C@H]([C@@H]([C@@H](CO)O[C@@H]1O[C@@H]2[C@@H]([C@H]([C@@H]([C@@H](CO)O2)O)O)O)O)O	Lipids and lipid-like molecules	Saccharolipids	Acyltrehaloses		0.816	145770	25593.7	20345.1	18747.3	16624.8	122554	108052	31185.3	101874	29138.3	25577.7	118773	26472.8	47189.4	40295.6	27093.4	129097	17812.9	56710	55839.8	58329.2
POS_4553	5.374	355.172	(2R,3S,4S,5R,6S)-2-(hydroxymethyl)-6-[4-(hydroxymethyl)-1-propan-2-ylcyclohex-3-en-1-yl]oxyoxane-3,4,5-triol	[M+Na]+	C16H28O7	WBDMFFSFFQSHFV-MUGRSDNVSA-N	CC(C)C1(CC=C(CC1)CO)O[C@H]2[C@@H]([C@H]([C@@H]([C@@H](CO)O2)O)O)O	Lipids and lipid-like molecules	Prenol lipids	Terpene glycosides		0.863	7890.31	38524.2	14804.5	7719.85	8947.5	20510.6	6233.99	47173.4	5932.11	8331.82	6115.39	6529.35	11092.4	13471.9	13380.2	7874.56	6601.06	7459.87	684637	663348	684591
POS_6767	4.208	433.164	(2S)‐2‐(2‐aminoacetamido)‐3‐(4‐cyanophenyl)‐N‐(9H‐fluoren‐2‐yl)propanamide	[M+Na]+	C25H22N4O2	WNVKQPTYEZCTFN-QHCPKHFHSA-N	C1c2ccccc2c2ccc(cc12)NC([C@H](Cc1ccc(C#N)cc1)NC(CN)=O)=O	Organic acids and derivatives	Carboxylic acids and derivatives	Amino acids, peptides, and analogues		0.809	26437.2	643.267	983.214	2298.75	1833.83	60442.5	43218.6	3029.51	33974.4	7174.45	2945.82	25076.9	7992.55	4464.91	1884.66	2962.97	27249.8	2496.18	16814	16677.5	16874
POS_745	2.062	180.1	(2S)-2-(Methylazaniumyl)-3-phenylpropanoate	[M+H]+	C10H13NO2	SCIFESDRCALIIM-VIFPVBQESA-N	O=C(O)C(NC)CC=1C=CC=CC1	Organic acids and derivatives	Carboxylic acids and derivatives	Amino acids, peptides, and analogues		0.77	32375.7	2784.06	1180.79	6558.11	4928.36	41042.7	6397.49	2453.76	8905.95	5102.08	2985.26	16982.2	3949.72	4749.75	4865.78	3496.6	10681.2	5463.62	9565.04	9976.14	9567.42
POS_8174	3.917	493.224	(2S,3R,4S,5S,6R)-2-[(2R,3R,4S,5S,6R)-4,5-Dihydroxy-6-(hydroxymethyl)-2-(3-hydroxy-6-methylheptoxy)oxan-3-yl]oxy-6-(hydroxymethyl)oxane-3,4,5-triol	[M+Na]+	C20H38O12	OCLJUQSRRLIINU-CBMLQZBESA-N	CC(C)CCC(CCO[C@H]1[C@@H]([C@H]([C@@H]([C@@H](CO)O1)O)O)O[C@H]2[C@@H]([C@H]([C@@H]([C@@H](CO)O2)O)O)O)O	Lipids and lipid-like molecules	Fatty Acyls	Fatty acyl glycosides		0.835	45371.9	12667.5	5757.36	6379.95	11037.9	94500.7	64248.1	16190.9	46832.8	46230.4	28264.7	46132.9	8980.87	24027.1	11200.6	23151.7	69200.4	10517.7	24106	19932.5	24110.5
POS_13258	4.656	765.25	(2S,3R,4S,5S,6R)-2-[4-[(3S,3aR,6S,6aR)-6-[3,5-Dimethoxy-4-[(2S,3R,4S,5S,6R)-3,4,5-trihydroxy-6-(hydroxymethyl)oxan-2-yl]oxyphenyl]-1,3,3a,4,6,6a-hexahydrofuro[3,4-c]furan-3-yl]-2,6-dimethoxyphenoxy]-6-(hydroxymethyl)oxane-3,4,5-triol	[M+Na]+	C34H46O18	FFDULTAFAQRACT-XKBSQSBASA-N	COC1=C(OC2OC(CO)C(O)C(O)C2O)C(=CC(=C1)C3OCC4C3COC4C5=CC(=C(OC6OC(CO)C(O)C(O)C6O)C(=C5)OC)OC)OC	Lignans, neolignans and related compounds	Lignan glycosides			0.889	13406.2	962.38	444.85	949.409	742.273	9738.68	10656.6	1539.06	9553.89	798.488	1112.4	8977.94	906.373	3261.71	1302.24	1639.09	11499.5	673.723	5334.33	5632.28	5284.15
POS_4932	4.32	369.151	[(2S,3R,4S,5S,6R)-3,4,5-Trihydroxy-6-(hydroxymethyl)oxan-2-yl] (2E,6E)-8-hydroxy-2,6-dimethylocta-2,6-dienoate	[M+Na]+	C16H26O8	QZIOPOIUZGGXKI-KOYXEPTDSA-N	O=C(OC1OC(CO)C(O)C(O)C1O)C(=CCCC(=CCO)C)C	Lipids and lipid-like molecules	Prenol lipids	Terpene glycosides		0.782	14719.1	4279.51	2852.36	1655.43	1714.36	12640.9	9423.22	6497.8	4746.57	3520.44	3267.29	14847.6	2927	5168.3	3485.84	2748.36	15932.8	1530.97	89487.5	89490.7	89872.8
POS_10303	12.924	589.481	3-{12-hydroxy-12-[5'-(1-hydroxydodecyl)-[2,2'-bioxolan]-5-yl]dodecyl}-5-methyl-5H-furan-2-one	[M+H-H2O]+	C37H66O6	VFGUSTAQETWXSD-CWBQBTCINA-N	O=C1OC(C=C1CCCCCCCCCCCC(O)C2OC(CC2)C3OC(CC3)C(O)CCCCCCCCCCC)C					0.722	424880	133877	141559	88097	99252.3	308283	379504	162062	401821	150643	130035	357255	136001	216913	178553	153338	344141	124379	236675	241377	236676
POS_2475	11.564	284.295	[3-[(1Z,9Z)-Octadeca-1,9-dienoxy]-2-octadecanoyloxypropyl] 2-(trimethylazaniumyl)ethyl phosphate	[M-H2O+H]+	C44H86NO7P	ZOTYCHIFTCFAHC-DJRFHFPXSA-N	CCCCCCCC/C=C\CCCCCC/C=C\OCC(COP(=O)([O-])OCC[N+](C)(C)C)OC(=O)CCCCCCCCCCCCCCCCC	Lipids and lipid-like molecules	Glycerophospholipids	Glycerophosphocholines		0.771	3.73337e+07	5.73981e+07	5.17746e+07	3.60657e+07	2.87876e+07	5.20353e+07	6.37032e+07	3.79675e+07	3.49588e+07	3.0273e+07	4.00636e+07	3.79414e+07	5.09354e+07	6.24751e+07	7.20133e+07	4.29383e+07	4.56026e+07	4.10707e+07	5.06826e+07	5.06841e+07	5.13527e+07
POS_5155	3.114	376.161	3-(2-Glucosyloxy-4-methoxyphenyl)propanoic acid	[M+NH4]+	C16H22O9	LIVNOUBJFOXZOR-YMILTQATSA-N	O=C(O)CCC1=CC=C(OC)C=C1OC2OC(CO)C(O)C(O)C2O	Organic oxygen compounds	Organooxygen compounds	Carbohydrates and carbohydrate conjugates		0.759	7763.78	7411.39	6115.3	3063.75	3156.55	9664.82	6112.73	8695.05	5974.41	5922.34	3608.75	5498.1	5601.38	10992.7	7240.89	4149.47	7906.78	3418.87	7635.04	7704.38	7634.95
POS_4928	9.877	369.123	3-(3,4-Dimethoxyphenyl)-1-(2-hydroxy-4,6-dimethoxyphenyl)propan-1-one	[M+Na]+	C19H22O6	MQEOTHTYNCMSAN-UHFFFAOYSA-N	COC1=CC(=C(C(=O)CCC2=CC=C(C(=C2)OC)OC)C(=C1)O)OC	Phenylpropanoids and polyketides	Linear 1,3-diarylpropanoids	Chalcones and dihydrochalcones		0.714	11379.9	12772.8	6982.91	9052.32	7250.37	17279.4	9644.57	9671.38	11105.6	7760.91	8604.73	12281	10666.6	8029.29	8985.56	7425.67	12001.3	5546.21	9258.46	9258.53	9673.94
POS_4213	5.405	345.188	3-[(4As,12aR)-2-methyl-1,3,4,5,12,12a-hexahydropyrido[3,4-b]acridin-4a-yl]phenol	[M+H]+	C23H24N2O	LEPBHAAYNPPRRA-WMZHIEFXSA-N	OC1=CC=CC(=C1)C23CC4=NC=5C=CC=CC5C=C4CC3CN(C)CC2	Organoheterocyclic compounds	Quinolines and derivatives	Phenylquinolines		0.717	16566.9	8146.19	3333.55	6713.34	9065.15	33669.5	16788.2	12747.8	13359.1	115444	33432.7	9893.07	9799.82	22477.8	14959.2	32084.4	9187.09	9421.37	18824.4	18251.8	18742.9
POS_4461	5.811	353.143	3-(4-Hydroxyphenyl)propanoic acid 3-(4-hydroxy-3-methoxyphenyl)propyl ester	[M+Na]+	C19H22O5	ZXQHQUXJMNGVJP-UHFFFAOYSA-N	COC1=CC(=CC=C1O)CCCOC(=O)CCC2=CC=C(C=C2)O	Benzenoids	Phenols	Methoxyphenols		0.8	118212	95709.5	106983	101395	96830.8	107523	113073	105278	111731	101685	112621	102078	91759.8	118993	106225	102913	124917	115786	105212	107340	105214
POS_5797	5.981	397.217	3,5,5-Trimethyl-4-[3-[(beta-D-glucopyranosyl)oxy]butyl]-3-cyclohexen-1-ol	[M+Na]+	C19H34O7	QOLJILMTPKQQQA-KWEBYEANSA-N	CC1=C(CCC(C)O[C@H]2[C@@H]([C@H]([C@@H]([C@@H](CO)O2)O)O)O)C(C)(C)CC(C1)O	Lipids and lipid-like molecules	Fatty Acyls	Fatty acyl glycosides		0.756	3616.33	673.114	1758.17	1117.69	1153.43	2799.65	2456.84	493.672	1490.98	1054.48	1164.76	2507.48	800.493	1422.72	923.447	1659.91	3673.85	481.469	27350.3	28221.5	27354.6
POS_7095	6.711	447.198	3,6-Bis(3,4,5-trimethoxyphenyl)-1,3,3a,4,6,6a-hexahydrofuro[3,4-c]furan	[M+H]+	C24H30O8	HRLFUIXSXUASEX-UHFFFAOYSA-N	O(C=1C=C(C=C(OC)C1OC)C2OCC3C(OCC23)C4=CC(OC)=C(OC)C(OC)=C4)C	Lignans, neolignans and related compounds	Furanoid lignans			0.819	59873.7	1121.77	555.2	634.808	543.515	3144.71	7265.82	2013.87	1412.71	382.721	1295.48	6769.86	1377.77	1238.04	833.914	907.663	7553.22	453.419	10265.6	10437.5	10277
POS_9893	12.273	573.485	3-{7-[5-(1-hydroxyhenicosa-4,8-dien-1-yl)oxolan-2-yl]heptyl}-5-methyl-5H-furan-2-one	[M+H]+	C37H64O4	FGFWSFXBCSXBEY-MLPZMSAMNA-N	O=C1OC(C=C1CCCCCCCC2OC(CC2)C(O)CCC=CCCC=CCCCCCCCCCCCC)C					0.867	382948	273359	211549	192819	256458	198305	389219	493423	388936	248012	363587	428693	201540	212402	158036	415796	257576	275301	297512	296092	369366
POS_9371	13.84	547.47	3-{7-[5-(1-hydroxynonadec-4-en-1-yl)oxolan-2-yl]heptyl}-5-methyl-5H-furan-2-one	[M+H]+	C35H64O4	RLULTXPVFIKVJD-WIGRTZCBNA-N	O=C1OC(C=C1CCCCCCCC2OC(CC2)C(O)CCC=CCCCCCCCCCCCCCC)C					0.815	248055	145771	146566	123101	111931	187628	238548	127691	208209	102088	89873.4	236400	142403	161128	127207	85275.3	158403	100993	130107	130545	131612
POS_487	4.388	160.074	3-Acetylindole	[M+H]+	C10H9NO	VUIMBZIZZFSQEE-UHFFFAOYSA-N	CC(=O)C1=CNC2=C1C=CC=C2	Organoheterocyclic compounds	Indoles and derivatives	Indoles		0.728	20194.2	839.503	1935.03	1904.2	2258.04	20047.9	36772.1	7147.49	17384.5	6175.54	9592.26	31111.2	1270.9	7320.25	3360.63	9717.91	42847.6	1979.47	13479	13518.6	13349.7
POS_5859	10.911	399.251	3-[(Acetyloxy)methyl]-5-[(1R,4aR,8aR)-decahydro-5,5,8a-trimethyl-2-methylene-1-naphthalenyl]-, methyl ester, (2Z)-2-pentenoic acid	[M+Na]+	C23H36O4	FALZOOWSJAQSFX-OATHEDFASA-N	C=C1CC[C@@H]2C(C)(C)CCC[C@@]2(C)[C@@H]1CC/C(=C/C(=O)OC)/COC(=O)C	Lipids and lipid-like molecules	Prenol lipids	Diterpenoids		0.714	10766.5	14898.5	13272.5	10553.2	7732.34	6895.9	9013.77	12353.7	9143.97	6867.05	5001.48	10744.9	8407.63	7943.5	18093.2	3755.16	7167.03	9205.38	12011.9	12011.4	11392.3
POS_2724	10.654	293.244	3alpha,17beta-Dihydroxy-5alpha-androstane	[M+H]+	C19H32O2	CBMYJHIOYJEBSB-UHFFFAOYSA-N	CC12CCC3C(CCC4CC(O)CCC34C)C1CCC2O	Lipids and lipid-like molecules	Steroids and steroid derivatives	Androstane steroids		0.746	18939.9	26897	14322	6580.53	8716.67	15961.6	12881.3	20985.4	17596.3	14207.9	9448.87	19743.4	6545.89	8196.19	8589.24	9859.2	13626.2	7047.72	12966.5	13410.6	12966.5
POS_6164	13.272	411.363	(3beta)-28-Norlup-20(29)-ene-3,17-diol	[M+H-H2O]+	C29H46O	QMYGTTSPVRKRJP-UUORKCOBNA-N	OC1CCC2(C)C(CCC3(C)C2CCC4C5C(C(=C)C)CCC5(O)CCC43C)C1(C)C					0.706	101604	47864.4	38298.1	18356.7	28610.3	69022.7	99283.4	127701	48827.9	30296.9	51902.2	122307	20006.9	45213.9	15966.5	45922.4	137209	21537.7	56093.1	55129.1	55128.6
POS_8176	8.092	493.252	3beta-HYDROXYDEOXODIHYDRODEOXYGEDUNIN	[M+Na]+	C28H38O6	FJIIOEQLAAKWEL-VISHRWGOSA-N	O=C1OC(C2=COC=C2)C3(C(=C1)C4(C)C(OC(=O)C)CC5C(C)(C)C(O)CCC5(C)C4CC3)C	Organoheterocyclic compounds	Naphthopyrans			0.761	33781.6	26115.7	28218.6	27393.3	29027	26758.6	26432.4	28433.2	36746.4	26520.7	27512.9	26102.2	26098.7	26716.8	26132.3	27273.6	35662	24961.7	22763.7	22444.7	22764.1
POS_110	2.688	105.07	3-Cyanopyridine	[M+H]+	C6H4N2	GZPHSAQLYPIAIN-UHFFFAOYSA-N	N#CC1=CN=CC=C1	Organoheterocyclic compounds	Pyridines and derivatives	3-pyridinecarbonitriles		0.801	24912.8	32899.7	29113.3	16706.7	16785.1	89015.3	13591.6	47908.9	10921	12707.5	32579.4	61020	22652.8	32084.7	27729.7	32353.5	20340.5	18628.1	87107.7	87108.4	88221.5
POS_7497	5.345	463.21	3-Ethyl-4-hydroxy-4-methylpentyl 6-O-[(2S,3R,4R)-tetrahydro-3,4-dihydroxy-4-(hydroxymethyl)-2-furanyl]-beta-D-glucopyranoside	[M+Na]+	C19H36O11	ZHOUHFMRWBOCFO-RPIGWSNLSA-N	CCC(CCO[C@H]1[C@@H]([C@H]([C@@H]([C@@H](CO[C@@H]2[C@@H]([C@@](CO)(CO2)O)O)O1)O)O)O)C(C)(C)O	Lipids and lipid-like molecules	Fatty Acyls	Fatty acyl glycosides		0.768	32365.6	2562.99	4481.96	2971.11	1551.98	16355.3	56943.3	21244.2	55861.1	35413.9	18202.3	46590.5	8069.68	22581.5	8687	14835.4	10819.9	5895.52	24992.9	9858.84	24970.3
POS_7303	0.657	455.113	[3-Hydroxy-1-(4-methoxy-7-oxofuro[3,2-g]chromen-9-yl)oxy-3-methylbutan-2-yl] (E)-2-methylbut-2-enoate	[M+K]+	C22H24O8	QUSMURJIBTWAOP-WUXMJOGZSA-N	C/C=C(\C)/C(=O)OC(COC1=C2C(=C(C3=C1OC(=O)C=C3)OC)C=CO2)C(C)(C)O	Phenylpropanoids and polyketides	Coumarins and derivatives	Furanocoumarins		0.78	19589.8	34022.6	21049	7069.58	9094.09	9797.25	5163.31	23673.9	5016.17	35457.9	10090.9	10080.7	51649.7	16639	8171.52	34273.1	5426.65	11242.3	19143.3	19375.1	19256
POS_4164	3.402	344.185	3-Hydroxy-N-(1-hydroxy-4-methylpentan-2-yl)-5-oxo-6-phenylhexanamide	[M+Na]+	C18H27NO4	AZUKRZGSIRBRCH-UHFFFAOYSA-N	CC(C)CC(CO)N=C(CC(CC(=O)CC1=CC=CC=C1)O)O	Lipids and lipid-like molecules	Fatty Acyls	Fatty amides		0.753	9.76117e+06	1.05951e+07	9.53057e+06	2.65887e+06	2.86732e+06	2.02991e+07	1.57871e+07	1.87296e+07	7.72266e+06	4.84281e+06	8.19531e+06	6.53108e+06	1.08309e+07	1.28826e+07	1.14411e+07	8.03708e+06	1.43777e+07	3.34925e+06	1.09087e+07	1.09097e+07	1.06095e+07
POS_6141	3.236	411.106	3-O-Methylfunicone	[M+Na]+	C20H20O8	WGLRJONCGNNMKL-VOTSOKGWSA-N	O=C(OC)C=1C=C(OC)C=C(OC)C1C(=O)C2=COC(C=CC)=C(OC)C2=O	Organic oxygen compounds	Organooxygen compounds	Carbonyl compounds		0.71	330829	74491.7	84074.1	92812.5	75707.6	353241	373829	190699	324753	100544	124001	381037	89604.8	328085	190466	133796	360188	75354.9	199602	199603	201209
POS_129	1.239	110.059	3-Pyridinemethanol	[M+H]+	C6H7NO	MVQVNTPHUGQQHK-UHFFFAOYSA-N	OCC=1C=NC=CC1	Organoheterocyclic compounds	Pyridines and derivatives			0.979	39224.7	3711.98	5863.15	12091.7	11646.3	25346	25391.8	6590.42	25267.8	13518.1	11505.6	39713.6	34746.4	29988.7	34685.4	13459.8	24884.1	12207.3	23543.7	22911.6	23540.8
POS_3753	12.749	333.242	(3R,4R,5R)-3-[(11E)-11,15-Hexadecadien-9-yn-1-yl]-4-hydroxy-5-methyldihydro-2(3H)-furanone	[M+H]+	C21H32O3	XVTXMBZTDMASHY-JCHUFIKGSA-N	C=CCC/C=C/C#CCCCCCCCC[C@@H]1[C@H]([C@@H](C)OC1=O)O	Organoheterocyclic compounds	Lactones	Gamma butyrolactones		0.732	310463	240452	199436	145457	130949	300808	347429	254912	242981	153184	138687	288237	228337	304643	443851	156810	311212	133250	269220	272610	270991
POS_4203	4.743	345.123	3-(Toluene-4-sulfonyl)-1,2,3,4,5,6-hexahydro-1,5-methano-pyrido[1,2-a][1,5]diazocin-8-one	[M+H]+	C18H20N2O3S	IEMDPPNEUUFQGC-UHFFFAOYSA-N	CC1=CC=C(C=C1)S(=O)(=O)N2CC3CC(C2)C4=CC=CC(=O)N4C3	Alkaloids and derivatives	Lupin alkaloids	Cytisine and derivatives		0.804	2.36967e+06	70480.2	82264.1	197538	319723	1.79516e+06	3.01664e+06	122596	2.27052e+06	1.15818e+06	1.29899e+06	2.30071e+06	140355	1.01681e+06	74960.3	1.49331e+06	3.61415e+06	294532	1.52728e+06	1.54309e+06	1.54305e+06
POS_5644	1.772	393.137	4-(1,3-Benzodioxol-5-ylmethyl)-3-[(3,4-dimethoxyphenyl)methyl]oxolan-2-one	[M+Na]+	C21H22O6	IYBDDRJHJMFFBB-UHFFFAOYSA-N	COC1=CC=C(CC2C(CC3=CC=C4C(=C3)OCO4)COC2=O)C=C1OC	Lignans, neolignans and related compounds	Furanoid lignans	Tetrahydrofuran lignans		0.785	21194.1	875.703	573.044	467.031	497.986	40346.5	19854.6	1466.57	10985	495.012	552.115	5900.15	943.675	7471.53	1153.85	664.005	12560.9	492.583	7726	7523.58	7893.42
POS_6508	5.078	425.176	4-[(1E)-3-(beta-D-glucopyranosyloxy)-1-buten-1-yl]-4-hydroxy-5-(hydroxymethyl)-3,5-dimethyl-2-cyclohexen-1-one	[M+Na]+	C19H30O9	DXIYOCNHJLPWQM-JXPYDTCBSA-N	CC1=CC(=O)CC(C)(CO)C1(/C=C/C(C)O[C@H]2[C@@H]([C@H]([C@@H]([C@@H](CO)O2)O)O)O)O	Lipids and lipid-like molecules	Fatty Acyls	Fatty acyl glycosides		0.82	159723	55030.8	36069.4	66754.8	73235.9	312337	215810	61613.4	229985	353470	116249	157772	45534	173013	54708.3	122569	205418	77971	224527	228198	224520
POS_3021	2.082	305.1	4-(2,3-Dihydroxy-3-methylbutoxy)furo(3,2-g)chromen-7-one	[M+H]+	C16H16O6	PEWFWDOPJISUOK-UHFFFAOYSA-N	CC(C)(C(COC1=C2C=CC(=O)OC2=CC3=C1C=CO3)O)O	Phenylpropanoids and polyketides	Coumarins and derivatives	Furanocoumarins		0.73	11837.3	4027.8	2700.28	2731.39	2939.19	15696.5	7517.95	3170.61	7109.14	9115.28	5932.15	6287.37	2534.99	7137.42	3234.94	8374.57	16361.9	2042.6	6277.5	9346.88	6267.6
POS_6815	5.595	435.161	4-[(2R,3R,4S,5S,6R)-3,4,5-trihydroxy-6-(hydroxymethyl)oxan-2-yl]oxypentan-2-yl (E)-3-(4-hydroxyphenyl)prop-2-enoate	[M+Na]+	C20H28O9	RMFDCHYDPYVNFA-AKVWERCLSA-N	O=C(OC(C)CC(OC1OC(CO)C(O)C(O)C1O)C)C=CC2=CC=C(O)C=C2	Lipids and lipid-like molecules	Fatty Acyls	Fatty acyl glycosides		0.702	14148.1	13175.1	3315.12	972.363	872.185	15789.3	9572.78	5477.49	15976.8	5289.13	7663.07	14621.1	960.784	1173.77	571.62	9204.71	8944.31	570.076	7307.77	7311.17	8096.94
POS_6147	4.591	411.197	4-[3-(Beta-D-glucopyranosyloxy)-4-hydroxy-2,6,6-trimethyl-1-cyclohexen-1-yl]-2-butanone	[M+Na]+	C19H32O8	JVIDANAJZDBKRL-FJUMDGKUSA-N	CC(=O)CCC1=C(C)C(C(CC1(C)C)O)O[C@H]2[C@@H]([C@H]([C@@H]([C@@H](CO)O2)O)O)O	Lipids and lipid-like molecules	Prenol lipids	Terpene glycosides		0.79	69691.1	44553.7	29347.6	27599.4	25105.9	78901.2	69896.7	49790.6	55512.5	35247.7	38499.8	119736	28749.8	70777.5	37955.3	45959.3	60554.5	24575.9	67997.4	69085.5	69084.9
POS_8065	10.147	487.266	4-[3-Methyl-5-(5,6,7-trihydroxy-1,2,4a,5-tetramethyl-3,4,6,7,8,8a-hexahydro-2H-naphthalen-1-yl)pentoxy]-4-oxobutanoic acid	[M-H+2Na]+	C24H42O7	DQOOFQPFNNGTHL-UHFFFAOYSA-N	CC(CCC1(C)C(C)CCC2(C)C1CC(C(C2(C)O)O)O)CCOC(=O)CCC(=O)O	Lipids and lipid-like molecules	Prenol lipids	Diterpenoids		0.839	1443.4	6431.8	6516.92	15395.1	12718.4	1595.28	2172.99	2717.59	1225.15	16680.8	4763.9	2093.01	10584.2	7707.58	8985.67	5950.69	2247.43	14083.2	7816.66	7816.89	7727.59
POS_8867	10.119	525.299	4,4,8,10,14-Pentamethyl-17-(4,5,6-trihydroxy-6-methylheptan-2-yl)-2,5,6,7,9,15-hexahydro-1H-cyclopenta[a]phenanthrene-3,16-dione	[M+K]+	C30H46O5	PGQUPZCFLHXEHV-UHFFFAOYSA-N	CC(CC(C(C(C)(C)O)O)O)C1=C2C=CC3C4(C)CCC(=O)C(C)(C)C4CCC3(C)C2(C)CC1=O	Lipids and lipid-like molecules	Prenol lipids	Triterpenoids		0.824	8004.64	5600.09	4918.95	3842.14	3850.63	4676.64	8805.52	6259.06	11845.3	4129.42	3021.63	9398.13	4544.08	3689.13	4968.09	3068.41	11257	3560.75	6513.35	6079.76	6515.55
POS_6074	4.414	409.182	4-[4-(beta-D-Glucopyranosyloxy)-2-hydroxy-2,6,6-trimethylcyclohexylidene]-3-buten-2-one	[M+Na]+	C19H30O8	OSUSRWMGHUUXBY-OHWUEDFNSA-N	CC(=O)C=C=C1C(C)(C)CC(CC1(C)O)O[C@H]2[C@@H]([C@H]([C@@H]([C@@H](CO)O2)O)O)O	Lipids and lipid-like molecules	Prenol lipids	Terpene glycosides		0.809	44491.2	18653.3	14667.1	14449.4	13122.9	45233.9	39428.1	24592.6	25573.3	34877.1	16859.5	36170.8	17578	30935.2	21018.5	24142.1	34788.9	15268.8	33167.9	34460.3	33162.6
POS_7849	10.361	478.292	4-[5-[[4-[5-[Acetyl(hydroxy)amino]pentylamino]-4-oxobutanoyl]-hydroxyamino]pentylamino]-4-oxobutanoic acid	[M+NH4]+	C20H36N4O8	VJQANBSDAGCDJE-UHFFFAOYSA-N	CC(=O)N(CCCCCN=C(CCC(=O)N(CCCCCN=C(CCC(=O)O)O)O)O)O	Lipids and lipid-like molecules	Fatty Acyls	Fatty amides		0.873	514161	198819	104619	104104	147645	411760	470468	323363	566819	117014	142044	569962	285622	461829	341629	111610	722289	128255	336485	325427	336446
POS_4561	13.066	355.283	[4,6-diethyl-6-(4-ethyl-2-methyloctyl)-3H-1,2-dioxin-3-yl]acetic acid	[M+H]+	C21H38O4	PGURXSLSPSOJSS-ZHOBMISMNA-N	O=C(O)CC1OOC(C=C1CC)(CC)CC(C)CC(CC)CCCC					0.717	53343.2	36788.2	50768	38760.3	34352.5	42396	69035.9	38449.9	37617.8	38713.7	28564.5	44067.9	43976.3	49778.6	52607.3	27964.4	39713.3	32869.9	40178	40182.3	42139.9
POS_7636	3.401	469.132	4-Acetyl-2-hydroxyphenyl 2-O-beta-D-fructofuranosyl-beta-D-xylopyranoside	[M+Na]+	C19H26O12	YOBMRYYTHXIXSD-SMTILKTDSA-N	CC(=O)C1=CC=C(C(=C1)O)O[C@H]2[C@@H]([C@H]([C@@H](CO2)O)O)O[C@@]3(CO)[C@H]([C@@H]([C@@H](CO)O3)O)O	Organic oxygen compounds	Organooxygen compounds	Carbohydrates and carbohydrate conjugates		0.784	9086.35	50.9079	56.407	308.119	248.668	15716.7	9711.4	641.03	4561.86	108.733	28.0138	2267.04	1258.63	95382.5	53.5294	174.86	14635.1	54.7266	9518.12	10008.8	9516.76
POS_2973	2.866	303.14	4-[Formyl(6-methoxyquinolin-8-yl)amino]pentanoic acid	[M+H]+	C16H18N2O4	HWLCTPIUUFQVEK-UHFFFAOYSA-N	CC(CCC(=O)O)N(C=O)C1=CC(=CC2=CC=CN=C21)OC	Organoheterocyclic compounds	Quinolines and derivatives			0.784	11832	4435.98	2098.63	1015.73	1336.56	17328.4	11399.1	3911.65	11494.3	1784.93	2337.79	8867.99	1858.69	10988.9	1046.19	2484.48	12904.5	1282.3	5755.97	5980.01	5755.94
POS_334	0.707	146.092	4-Guanidinobutyric acid	[M+H]+	C5H11N3O2	TUHVEAJXIMEOSA-UHFFFAOYSA-N	O=C(O)CCCNC(=N)N	Organic acids and derivatives	Carboxylic acids and derivatives	Amino acids, peptides, and analogues	C01035	0.89	41718.7	27475.5	13793.8	17251.9	17569.7	28411.9	34763.3	25334.8	34982	24162.8	44159	38071.8	35954.9	39983.1	43522.9	45447.7	87258.7	17226.3	37600.3	38814.7	38808.3
POS_1012	1.272	202.178	4-Hydroxy-1-(2-hydroxyethyl)-2,2,6,6-tetramethylpiperidine	[M+H]+	C11H23NO2	STEYNUVPFMIUOY-UHFFFAOYSA-N	CC1(C)CC(CC(C)(C)N1CCO)O	Organoheterocyclic compounds	Piperidines			0.753	6167.39	846.672	672.684	474.73	792.246	4628.17	7494.09	1936.82	6579.35	223.952	2209.96	7748.44	1035.57	25631.3	503.103	3680.94	22496.9	454.37	4431.59	4668.4	4498.64
POS_4927	2.405	369.116	(4-Hydroxy-3,5-dimethoxyphenyl)methyl-beta-D-glucopyranoside	[M+Na]+	C15H22O9	VZSGMNVXQXYFPI-UHFFFAOYSA-N	COC1=CC(=CC(=C1O)OC)COC2C(C(C(C(CO)O2)O)O)O	Organic oxygen compounds	Organooxygen compounds	Carbohydrates and carbohydrate conjugates		0.88	736003	49544	46021.9	39831.7	36046.9	499088	345238	141683	414362	37332.8	51078.7	413786	39224.9	215744	88780.4	61183.5	500175	41390.1	221685	222966	222836
POS_727	4.494	179.069	4-Hydroxy-3-methoxycinnamaldehyde	[M+H]+	C10H10O3	DKZBBWMURDFHNE-NSCUHMNNSA-N	COC1=C(C=CC(=C1)/C=C/C=O)O	Benzenoids	Phenols	Methoxyphenols	C02666	0.871	26284.5	11492.9	7065.69	7136.73	9135.93	21093.2	40065.4	11767.8	14233.5	7140.45	8859.97	27030	7426.98	15345.8	7526.98	6860.63	31880.4	6605.31	15936.3	15950.6	16241.2
POS_6655	4.353	429.209	4-Hydroxy-6-methyl-3-methylidene-5-[5-[(2R,3R,4S,5S,6R)-3,4,5-trihydroxy-6-(hydroxymethyl)oxan-2-yl]oxypentan-2-yl]-3a,4,7,7a-tetrahydro-1-benzofuran-2-one	[M+H]+	C21H32O9	HYMAKZYMIDUXML-BTUKQMCYSA-N	CC(CCCO[C@H]1[C@@H]([C@H]([C@@H]([C@@H](CO)O1)O)O)O)C2=C(C)CC3C(C(=C)C(=O)O3)C2O	Lipids and lipid-like molecules	Prenol lipids	Terpene lactones		0.77	129157	16281.7	9779.48	17620.6	18340.3	122852	96691	20468.6	94230	68941.6	59225.8	127741	24099.9	45956.9	25002.8	73307.4	87187.2	20016.1	66090.8	63659.2	66088.6
POS_376	2.1	150.053	4-Hydroxymandelonitrile	[M+H]+	C8H7NO2	HOOOPXDSCKBLFG-UHFFFAOYSA-N	N#CC(O)C1=CC=C(O)C=C1	Benzenoids	Phenols	1-hydroxy-2-unsubstituted benzenoids		0.812	25443.3	14955.4	11543.9	10517.1	7698.82	28303	42518.9	16287.5	29318.7	9633.82	12272.8	27626.9	14015.7	25698.2	15377.9	14425	45261.1	7992.71	21007.6	20678.9	20679.2
POS_7183	5.594	451.135	4'-Methoxyflavone	[2M-3H2O+H]+	C16H12O3	OMICQBVLCVRFGN-UHFFFAOYSA-N	COC1=CC=C(C=C1)C2=CC(=O)C3=C(C=CC=C3)O2	Phenylpropanoids and polyketides	Flavonoids	O-methylated flavonoids		0.748	6324.54	6090.09	2371.02	528.536	193.989	8023.58	4515.87	3282.15	6989.42	3526.84	7481.01	8398.64	298.132	467.874	190.673	11707.3	5638.35	257.053	5556.07	4574.98	5560.87
POS_532	2.964	163.074	4-Methylcinnamic acid	[M+H]+	C10H10O2	RURHILYUWQEGOS-VOTSOKGWSA-N	CC1=CC=C(C=C1)/C=C/C(=O)O	Phenylpropanoids and polyketides	Cinnamic acids and derivatives	Cinnamic acids		0.744	33697.7	22385.6	11785.5	12754.3	14769	32655.8	33190	27068.4	24058.9	15143	9656.3	37192.8	13573.6	64060.7	11840.3	10838.7	42942	11864.1	25081.1	25082	26096.3
POS_7309	4.189	455.151	5‐(1‐benzofuran‐2‐yl)‐N,N‐dimethyl‐2‐[4‐(piperazin‐1‐yl)phenyl]‐1,3‐thiazole‐4‐carboxamide	[M+Na]+	C24H24N4O2S	UMTLULRIWDACNW-UHFFFAOYSA-N	CN(C)C(c1c(c2cc3ccccc3o2)sc(c2ccc(cc2)N2CCNCC2)n1)=O	Organoheterocyclic compounds	Diazinanes	Piperazines		0.851	96936.9	1344.94	867.006	745.949	589.726	75679.6	96450.8	9631.03	78313.6	423.085	2562.45	55492.7	958.741	26674.7	4504	7002	108625	765.033	37758.6	38560.5	37756.7
POS_7584	2.938	467.188	5-[(1R,3S,5R,8S)-3-(beta-D-glucopyranosyloxy)-8-hydroxy-1,5-dimethyl-6-oxabicyclo[3.2.1]oct-8-yl]-3-methyl-, (2Z,4E)-2,4-pentadienoic acid	[M+Na]+	C21H32O10	UHHVHDDICOEBTQ-QCJIOVKVSA-N	C/C(=C/C(=O)O)/C=C/[C@@]1([C@]2(C)C[C@H](C[C@@]1(C)OC2)O[C@H]3[C@@H]([C@H]([C@@H]([C@@H](CO)O3)O)O)O)O	Lipids and lipid-like molecules	Prenol lipids	Sesquiterpenoids		0.816	521832	37854.6	49712	20007	16488.5	507373	274733	110046	202844	98864.1	70032.4	378736	27423	78510	96036.9	56777.9	333517	17730.2	175261	176550	176759
POS_3718	11.636	332.293	5-[(1S,4aS,8aS)-Decahydro-5,5,8a-trimethyl-2-methylene-1-naphthalenyl]-3-methyl-, (2E)-2-penten-1-ol	[M+ACN+H]+	C20H34O	NERNKRPBSOBEHC-PTNGSMBKSA-N	C/C(=C/CO)/CCC1C(=C)CCC2C(C)(C)CCCC12C	Lipids and lipid-like molecules	Prenol lipids	Diterpenoids		0.815	6.63387e+06	1.06703e+07	1.05411e+07	8.93824e+06	5.17736e+06	1.01565e+07	1.18261e+07	6.20949e+06	6.44216e+06	6.04066e+06	8.94689e+06	6.30306e+06	1.05096e+07	1.26511e+07	1.53248e+07	9.57186e+06	1.01722e+07	9.62542e+06	9.1864e+06	9.17025e+06	9.1553e+06
POS_5149	9.527	375.287	[5-(2-Hydroxy-2,5,5,8a-tetramethyl-3,4,4a,6,7,8-hexahydro-1H-naphthalen-1-yl)-3-methylpentyl] acetate	[M+Na]+	C22H40O3	NZKLGQRMNDHSPV-UHFFFAOYSA-N	CC(CCC1C2(C)CCCC(C)(C)C2CCC1(C)O)CCOC(=O)C	Lipids and lipid-like molecules	Prenol lipids	Diterpenoids		0.856	1937.67	4654.09	1809.48	1668.67	1216.25	3118.83	6913.61	2451.27	2013.8	1684.09	1538.7	1243.38	2705.53	3208.47	2098.46	2494.94	2029.54	3161.49	190754	190759	189106
POS_1545	12.469	237.077	5,6,7-Trimethoxycoumarin	[M+H]+	C12H12O5	FOBNRKTURPWTQX-UHFFFAOYSA-N	O=C1OC2=CC(OC)=C(OC)C(OC)=C2C=C1	Phenylpropanoids and polyketides	Coumarins and derivatives			0.703	44688.1	45520.8	48842.5	49745.2	50770.9	64934.2	53526.6	50949.5	60215.2	44679.5	45154.6	52421.5	49007.4	44462.7	41900.1	39398.9	46629.2	42420.1	49481.6	49167	54430.1
POS_1115	11.343	209.153	5-(6-Methyl-6-hydroxyoctyl)furan-2(5H)-one	[M-H2O+H]+	C13H22O3	SYVFGLXUEAXFAP-UHFFFAOYSA-N	CCC(C)(O)CCCCCC1OC(=O)C=C1	Organoheterocyclic compounds	Dihydrofurans	Furanones		0.723	68797.7	58831.5	58409	78693.1	54452.9	68308.4	63542.8	49872.2	74970.7	62176.5	62159.9	71521.9	50902.6	61448	63377.6	94075.9	76369	78465.2	106097	108373	106098
POS_3070	0.675	307.101	5,7-Dimethoxyflavanone	[M+Na]+	C17H16O4	IAFBOKYTDSDNHV-UHFFFAOYSA-N	COC1=CC2=C(C(=O)CC(C3=CC=CC=C3)O2)C(=C1)OC	Phenylpropanoids and polyketides	Flavonoids	O-methylated flavonoids		0.798	181673	376417	273276	177717	157294	171340	108027	375533	105284	60884.5	56259.8	149229	51527.6	45849.6	80626.1	81867.3	95512.7	197988	166554	163863	163866
POS_1857	12.677	255.21	5|A-Androst-1-ene-3|A,17|A-diol	[M-2H2O+H]+	C19H30O2	RZFGPAMUAXASRE-KHOSGYARSA-N	C[C@]12CC[C@H]3[C@@H](CC[C@H]4C[C@H](O)C=C[C@]34C)[C@@H]1CC[C@@H]2O	Lipids and lipid-like molecules	Steroids and steroid derivatives	Androstane steroids		0.864	77291.5	40387.8	32889.7	21901.5	21818.9	86695.5	76027.5	56109.2	71925	23786.5	28704.5	81447.2	30563.9	50259.9	34091.2	35478.4	97973.7	27983.6	69339	69347	72076.4
POS_5073	5.019	373.115	5-Chloro-3-[(1E,3E)-3,5-dimethylhepta-1,3-dienyl]-7,8-dihydroxy-7-methyl-8H-isochromen-6-one	[M+Na]+	C19H23ClO4	ZFOBGKZKFOAYTR-ZYUHXDNHSA-N	CCC(C)/C=C(\C)/C=C/C1=CC2=C(C(=O)C(C)(C(C2=CO1)O)O)Cl	Organoheterocyclic compounds	Azaphilones			0.759	60158.9	14781.3	9044.98	10293.7	14060.6	41667.8	70559.2	18253.5	34580	14761.2	17948.3	81139.9	8217.92	14894.7	6614.92	13123.6	61965.3	14077.1	16979.6	15347.2	16967.9
POS_6448	4.93	423.095	5-Chloro-3-[(E)-3,4-dihydroxy-3,5-dimethylhept-1-enyl]-7,8-dihydroxy-7-methyl-8H-isochromen-6-one	[M+K]+	C19H25ClO6	BRELKNNWUMEGDN-VOTSOKGWSA-N	CCC(C)C(C(C)(/C=C/C1=CC2=C(C(=O)C(C)(C(C2=CO1)O)O)Cl)O)O	Organoheterocyclic compounds	Azaphilones			0.725	5338.04	412.487	398.622	833.715	507.111	4507.53	4589.6	851.55	4287.75	1611.66	1530.51	6973.32	514.122	1473.71	258.735	1574.65	5818.75	952.147	2884.05	2609.37	2794
POS_1569	7.306	237.231	5-Cyclohexadecen-1-one	[M+H]+	C16H28O	ABRIMXGLNHCLIP-UHFFFAOYSA-N	C1CC/C=C\CCCC(=O)CCCCCCC1	Organic oxygen compounds	Organooxygen compounds	Carbonyl compounds		0.716	72046.9	51686.8	53130.4	53573	53193.3	51800.1	51185.8	54411.6	77535.4	53737.6	54888	51347.5	53317.4	53310.3	54786.1	53428.9	74993	53641.9	52167.4	51539.2	52167.3
POS_2829	3.563	298.096	5'-Deoxy-5'-methylthioadenosine	[M+H]+	C11H15N5O3S	WUUGFSXJNOTRMR-IOSLPCCCSA-N	CSC[C@@H]1[C@H]([C@H]([C@H](N2C=NC3=C2N=CN=C3N)O1)O)O	Nucleosides, nucleotides, and analogues	5'-deoxyribonucleosides	5'-deoxy-5'-thionucleosides	C00170	0.879	28087.1	79587.5	39533.7	20161.6	17959.1	37410	16528.7	103206	19530.3	18023.6	17214.1	22437.9	21719.7	34514	39488.6	20958	20969.2	17475.5	43680	43684.5	44401.9
POS_2022	10.202	263.235	5-dodecyl-4-hydroxy-4-methylcyclopent-2-en-1-one	[M+H-H2O]+	C18H32O2	HWMQXCKSSOGAEL-PWQNQZOANA-N	O=C1C=CC(O)(C)C1CCCCCCCCCCCC					0.752	67368.4	65210.1	50578.6	31486	42654.5	66978.3	89062.4	78791.8	84904.4	32511	37901.1	76646.3	51927.1	57091.5	38381.1	34025.6	76928.2	37953.4	55285.2	55606.2	55602.8
POS_7393	9.829	459.176	5-Hydroxy-7-[4-hydroxy-2-methoxy-3-(3-methylbut-2-enyl)phenyl]-2,2-dimethyl-7,8-dihydropyrano[3,2-g]chromen-6-one	[M+Na]+	C26H28O6	QJFJALJGKXGWFO-UHFFFAOYSA-N	CC(=CCC1=C(C(=CC=C1O)C2COC3=C(C(=C4C=CC(C)(C)OC4=C3)O)C2=O)OC)C	Phenylpropanoids and polyketides	Isoflavonoids	Isoflavans		0.78	16836.1	14972.9	13828.7	16276.7	14500.6	11075	10507.7	11159	14094.2	12809.4	11879.8	21368.9	14170.9	11242.5	17140.3	13682.7	12800.9	14580	13036.8	14324.5	13050
POS_200	0.671	127.037	5-Hydroxymethylfurfural	[M+H]+	C6H6O3	NOEGNKMFWQHSLB-UHFFFAOYSA-N	C1=C(OC(=C1)C=O)CO					0.72	140875	431813	300219	167857	142025	143921	88861.1	395412	87791	58620.4	53807.5	120167	86641.4	75435.2	158182	74357	79801.7	172105	169430	165658	169433
POS_7764	2.963	475.119	5-Methoxy-4'-(beta-D-glucopyranosyloxy)-6,7-(methylenedioxy)isoflavone	[M+H]+	C23H22O11	MLRDPISQDDYRHC-BSTKLLGTSA-N	O=C1C(=COC=2C=C3OCOC3=C(OC)C12)C=4C=CC(OC5OC(CO)C(O)C(O)C5O)=CC4	Phenylpropanoids and polyketides	Isoflavonoids	Isoflavonoid O-glycosides		0.85	12887.5	4580.2	7894.9	4955.05	3135.57	16122.7	13261.2	4794.05	12298.5	8897.87	4722.69	10450.6	5723.84	9201.99	8306.52	4731.62	16077.7	3344.35	9077.05	8804.31	9085.32
POS_8171	3.032	493.165	6-[2-Hydroxy-3-methyl-3-[(2S,3R,4S,5S,6R)-3,4,5-trihydroxy-6-(hydroxymethyl)oxan-2-yl]oxybutyl]-5,7-dimethoxychromen-2-one	[M+Na]+	C22H30O11	YVMUBJPWZKUGBC-NUTNSJPXSA-N	O=C1OC2=CC(OC)=C(C(OC)=C2C=C1)CC(O)C(OC3OC(CO)C(O)C(O)C3O)(C)C	Lipids and lipid-like molecules	Fatty Acyls	Fatty acyl glycosides		0.779	8920.96	1266.56	1095	747.103	523.114	11689.3	10192.3	2117.17	6739.63	1854.66	1671.63	7132.49	1149.86	5646.94	1512.59	2033.18	11816.1	682.791	2647.05	3472.61	2640.17
POS_6263	8.297	415.209	6-[3-[(3,4-Dimethoxyphenyl)methyl]-4-methoxy-2-(methoxymethyl)butyl]-4-methoxy-1,3-benzodioxole	[M-H2O+H]+	C24H32O7	RCFGIEPQSDGMJJ-UHFFFAOYSA-N	COCC(CC1=CC=C(C(=C1)OC)OC)C(CC2=CC3=C(C(=C2)OC)OCO3)COC	Lignans, neolignans and related compounds	Dibenzylbutane lignans			0.812	65765.4	63163.5	58252.5	46482.8	49495	51607.9	73206.9	56416.5	64101.5	70223.8	63484.8	64905	62888.8	53525.4	85233.6	73368.4	78288.4	51035.2	104135	104143	96999.4
POS_5314	13.18	381.351	6-{5a,11-dimethyl-1H,2H,3H,4H,5H,6H,7H,8H,9H,9aH-cyclopenta[a]phenanthren-1-yl}-2,3-dimethylheptane	[M+H]+	C28H44	RZLBBMDTYXMEEP-BBCOKDAQNA-N	C=1C(=C2C(=C3C1C4CCCCC4(C)CC3)CCC2C(C)CCC(C)C(C)C)C					0.837	49657.7	312984	230780	96658.2	102732	64553.5	60656.6	412544	51237.5	60185.6	48635.7	42907.5	75170.5	78024.6	60630.9	57436.1	54853.5	89766.3	103668	104969	128043
POS_5816	12.866	397.382	6-{9a,11a-dimethyl-1H,2H,3H,3aH,3bH,4H,8H,9H,9bH,10H,11H-cyclopenta[a]phenanthren-1-yl}-3-ethyl-2-methylheptane	[M+H]+	C29H48	ICCTZARHLGPHMT-AVTHQIONNA-N	C1=CCCC2(C1=CCC3C2CCC4(C)C(CCC34)C(C)CCC(CC)C(C)C)C					0.88	4.48191e+06	4.42763e+06	3.41439e+06	3.67147e+06	3.51596e+06	4.74926e+06	3.86097e+06	4.40422e+06	3.89741e+06	3.53442e+06	3.56921e+06	4.51358e+06	4.74608e+06	4.38975e+06	4.83792e+06	3.85201e+06	4.5056e+06	3.7315e+06	4.0108e+06	4.02487e+06	3.94427e+06
POS_4401	12.068	351.266	(6a)-21,21-O-Dihydroophiobolin G	[M-H2O+H]+	C25H36O2	GUXDHNIKRQCWIE-WMZUYDDLSA-N	C[C@@H](\\C=C/C=C(C)C)[C@H]1CC[C@]2(C)C[C@H]3C(C(=O)C=C3C)\\C(=C/C[C@@H]12)CO	Lipids and lipid-like molecules	Prenol lipids	Sesterterpenoids		0.721	132888	182378	103046	33360.1	34604.2	87177.5	99021.9	115381	89782.8	45017.6	44544.6	94112.2	12960.2	40140.6	19555.1	54294.8	76975.8	23528.8	57371.5	69250.1	69128.3
POS_4799	3.321	364.151	(6As)-1,2,11-trimethoxy-6-methyl-5,6,6a,7-tetrahydro-4H-dibenzo[de,g]quinolin-10-ol	[M+Na]+	C20H23NO4	KJAVJETZYFENNG-ZDUSSCGKSA-N	CN1CCC2=C3[C@@H]1CC4=CC=C(C(=C4C3=C(C(=C2)OC)OC)OC)O	Alkaloids and derivatives	Aporphines			0.706	13269.5	5592.9	4182.02	5917.87	4686.79	14439.5	15554.7	9015.08	15573.7	4982.51	9495.49	14479.1	7640.82	11312.2	9449.24	9414.32	21983.2	5713.59	10085.4	9444.59	9558.26
POS_6602	12.389	427.356	(6beta,22E)-6-Hydroxystigmasta-4,22-dien-3-one	[M+H]+	C29H46O2	FFKIQLXJMQUBQZ-CMDGGOBGNA-N	O=C1C=C2C(O)CC3C(CCC4(C)C(CCC34)C(C=CC(CC)C(C)C)C)C2(C)CC1					0.772	1.61491e+06	1.03071e+06	492772	299010	356236	1.26321e+06	1.01489e+06	1.4297e+06	667301	315029	463048	2.1522e+06	345333	700124	433891	430848	1.90922e+06	302520	819804	822049	814246
POS_7247	4.029	453.21	6-(beta-D-Glucopyranosyloxy)-4,5,6,7,8,8a-hexahydro-5-hydroxy-5-(1-hydroxy-1-methylethyl)-3,8-dimethyl-2(1H)-azulenone	[M+Na]+	C21H34O9	HVAVGMDRUJHUOH-UURFWDJCSA-N	CC1CC(C(CC2=C(C)C(=O)CC12)(C(C)(C)O)O)O[C@H]3[C@@H]([C@H]([C@@H]([C@@H](CO)O3)O)O)O	Lipids and lipid-like molecules	Prenol lipids	Terpene glycosides		0.827	17037.4	9504.01	9504.65	9328.51	9407.39	11110.8	11411.3	10521.8	15741.9	9979.63	9875.21	11913.5	10578.9	9919.91	9695.11	8914.4	16133.4	9254.06	13432.9	13432.2	13769.8
POS_5888	2.575	401.155	6-formyl-5-hydroxy-10-(hydroxymethyl)-3-methylidene-2-oxo-2H,3H,3aH,4H,5H,8H,9H,11aH-cyclodeca[b]furan-4-yl 2-methylbutanoate	[M+Na]+		KZJNKSIORXDWKH-LUGOROIYSA-N						0.711	20091.8	13923.3	10430.4	7329.97	7809.97	20345.3	22853.5	14094.6	17730	6259.27	12592.5	45776.2	8614.19	18219.2	12653.1	14998.1	20764.3	7741.97	17358.6	17223.2	17358.7
POS_11850	5.348	677.182	6-Hydroxy-3-[3-hydroxy-4-[3,4,5-trihydroxy-6-[[3,4,5-trihydroxy-6-(hydroxymethyl)oxan-2-yl]oxymethyl]oxan-2-yl]oxyphenyl]-5,7-dimethoxychromen-4-one	[M+Na]+	C29H34O17	KHCREUNEQGORAM-UHFFFAOYSA-N	O=C1C(=COC2=CC(OC)=C(O)C(OC)=C12)C=3C=CC(OC4OC(COC5OC(CO)C(O)C(O)C5O)C(O)C(O)C4O)=C(O)C3	Phenylpropanoids and polyketides	Isoflavonoids	Isoflavonoid O-glycosides		0.736	12585.5	766.136	703.739	1141.03	1947.69	11350.7	14432.6	1861.64	11959.7	5509.21	6090.37	14832.9	1231.06	6916.82	870.824	6495.87	17835.6	1649.17	5761.9	5731.74	5731.35
POS_6467	11.878	423.324	7alpha-Hydroxy-4-cholesten-3-one	[M+Na]+	C27H44O2	IOIZWEJGGCZDOL-RQDYSCIWSA-N	CC(C)CCC[C@@H](C)[C@H]1CC[C@H]2[C@H]3[C@H](CC[C@]12C)[C@@]4(C)CCC(=O)C=C4C[C@H]3O	Lipids and lipid-like molecules	Steroids and steroid derivatives	Cholestane steroids	C05455	0.772	120752	38139.4	43177	29771.8	40423.5	127136	96876.3	37882.7	39825.5	46198.5	47275.6	152829	34359.7	42977.1	33807.1	46479.6	134272	30306.9	42102.3	42085.5	42010.8
POS_4820	4.102	365.119	(7E,13E)-9,15-Dihydroxy-4,10,16-trimethyl-1,5,11-trioxacyclohexadeca-7,13-diene-2,6,12-trione	[M+Na]+	C16H22O8	MJMMUATWVTYSFD-YDFGWWAZSA-N	CC1CC(=O)OC(C)C(/C=C/C(=O)OC(C)C(/C=C/C(=O)O1)O)O	Phenylpropanoids and polyketides	Macrolides and analogues			0.856	11803.9	288219	122589	57309.3	62809.9	35596.1	18251.1	155981	16710.6	24601.4	24326.2	14050.7	66948.5	24120.4	72650.8	28088.5	9440.54	73999.2	57889.9	57611.8	57611.7
POS_5159	7.073	376.259	7''-ethyl-6-methyl-4'',7''-dihydro-3''H-dispiro[oxane-2,6'-[7,9,12]triazatricyclo[6.3.1.04,12]dodecane-10',2''-oxepin]-8'-en-3-ol	[M+H]+	C21H33N3O3	PVERDUFTDYLFAY-WXWVCVOLNA-N	OC1CCC(OC21NC3=NC4(OC(C=CCC4)CC)CC5N3C(CC5)C2)C					0.933	176184	164055	208122	182602	169341	168735	132407	150562	206499	163286	166542	163970	201399	212565	175452	168458	145263	178144	513227	513227	516475
POS_8498	6.495	507.289	7-Hydroxy-4-[(3Z)-5-hydroxy-3-methyl-3-penten-1-yl]-4a,8,8-trimethyl-3-methylenedecahydro-2-naphthalenyl beta-D-mannopyranoside	[M+Na]+	C26H44O8	JECOCDKQCZSANH-RFKAOMIISA-N		Lipids and lipid-like molecules	Prenol lipids	Terpene glycosides		0.772	4315.61	1934.6	1594.45	3100.25	3523.87	5453.59	3680.57	1082.73	4066.75	22723.2	5535.49	3087.88	3145.59	6042.81	5430.48	6422.78	2913.09	3139.45	5314.18	5278.58	5314.21
POS_1975	0.798	261.058	7-Hydroxyflavone	[M+Na]+	C15H10O3	MQGPSCMMNJKMHQ-UHFFFAOYSA-N	C1=CC=C(C=C1)C2=CC(=O)C3=CC=C(C=C3O2)O	Phenylpropanoids and polyketides	Flavonoids	Flavones	C11264	0.784	74650.4	421986	434916	150933	143266	72815.8	67148.5	314485	69950.7	38582.4	29291.7	65948.7	201449	120718	149245	44925.9	51504.9	140458	148578	149109	149217
POS_5906	11.367	401.34	7-Ketocholesterol	[M+H]+	C27H44O2	YIKKMWSQVKJCOP-ABXCMAEBSA-N	O=C1C=C2CC(O)CCC2(C)C3CCC4(C)C(CCC4C13)C(C)CCCC(C)C	Lipids and lipid-like molecules	Steroids and steroid derivatives	Cholestane steroids		0.713	4085.39	3594.15	23030	13376.3	3417.09	11508.5	10679.9	18214	14423	11846.6	4108.37	13601.7	4103.3	14162.9	5780.23	5710.5	18134.1	16485.8	67885.8	71060.9	67883.3
POS_708	4.866	177.054	7-Methoxycoumarin	[M+H]+	C10H8O3	LIIALPBMIOVAHH-UHFFFAOYSA-N	COC1=CC2=C(C=CC(=O)O2)C=C1	Phenylpropanoids and polyketides	Coumarins and derivatives		C09268	0.82	119496	9842.3	12462.7	13147.8	18756.5	94174.6	137530	15775.9	73265.1	24677.1	23805.5	129078	10620.5	36775.9	8637.2	25521.4	173738	17374.9	51072.7	53444.5	51335.5
POS_2721	8.255	293.211	8-(4-Oxo-5-pent-2-enylcyclopent-2-en-1-yl)octanoic acid	[M+H]+	C18H28O3	PMTMAFAPLCGXGK-UHFFFAOYSA-N	CCC=CCC1C(CCCCCCCC(=O)O)C=CC1=O	Lipids and lipid-like molecules	Fatty Acyls	Eicosanoids		0.703	5724.12	29491.8	24710.3	6820.71	11977.6	6048.92	10833.4	26322.9	14170.1	18381.3	2416.79	16926.1	12805.2	22398.2	20659.6	2477.47	13137.2	10659	17011.3	12502.8	16998.6
POS_3022	0.817	305.119	8,8-Dimethyl-2-phenyl-4H,8H-benzo[1,2-b:3,4-b']dipyran-4-one	[M+H]+	C20H16O3	RBKWJAHRWPDNPM-UHFFFAOYSA-N	CC1(C)C=CC2=C3C(=CC=C2O1)C(=O)C=C(C4=CC=CC=C4)O3	Phenylpropanoids and polyketides	Flavonoids	Pyranoflavonoids		0.771	37184.8	10119.7	9757.47	12420	10934.4	46077.5	34999.1	10691.9	40732	9199.31	9384.74	28006.4	10287.8	22902.4	13016.7	10792.8	28001	10339.6	24512.7	25694	24515.1
POS_5855	9.728	399.178	8-Hydroxy-2,7,7,11,15-pentamethyl-5,12,16-trioxapentacyclo[9.8.0.0(2),.0,.0(1)(3),(1)]nonadec-13(18)-ene-3,17-dione	[M+Na]+	C21H28O6	OYBHLUBLZHVTKK-UHFFFAOYSA-N	O=C1OC(C)CC=2OC3(C)CCC4(O)C(C(=O)C5OC5C4(C)C)(C)C3CC12	Organoheterocyclic compounds	Naphthopyrans			0.7	10174.4	8171.23	7996.56	7965.27	7448.99	5904.1	7059.61	8262.71	9514.7	7899.07	6567.14	15773.2	8992.41	7741.94	10109.3	8818.07	10784.3	8228.35	9905.24	9903.39	9346.56
POS_1987	12.624	261.219	8-Hydroxy-9,10-epoxystearic acid	[M-3H2O+H]+	C18H34O4	GQEOLYBERRZZCE-UHFFFAOYSA-N	CCCCCCCCC1OC1C(O)CCCCCCC(O)=O	Lipids and lipid-like molecules	Fatty Acyls	Lineolic acids and derivatives		0.808	86469.8	51577.6	33857.3	23252.3	28816.1	85103.8	114224	55268.1	102664	36739	35951.4	83970.8	33645.9	45602.2	38653.4	39220.8	69855	33400.2	60854.2	60285.9	66476.5
POS_4797	2.853	364.138	9-Aminocamptothecin	[M+H]+	C20H17N3O4	FUXVKZWTXQUGMW-FQEVSTJZSA-N	CC[C@@]1(C2=C(COC1=O)C(=O)N3CC4=CC5=C(C=CC=C5N=C4C3=C2)N)O					0.737	13859.5	4411.26	1585.68	3707.25	2618.26	16643.1	15251.3	3388.4	14252	3605.65	2972.02	14081.9	3187.42	2251.25	3351.94	2589.4	10517.3	2114.73	6971.09	7407.91	6969.72
POS_2391	9.664	282.278	9-Octadecenamide	[M+H]+	C18H35NO	FATBGEAMYMYZAF-UHFFFAOYSA-N	CCCCCCCCC=CCCCCCCCC(=O)N	Lipids and lipid-like molecules	Fatty Acyls	Fatty amides		0.749	47659	43467.1	44276.8	37857.5	41598.8	49937	43326.8	37489.7	44496.7	42071.3	36667.2	46726.5	50872	52678.8	46604.5	37813.3	45243.9	45164.4	43753	42769.6	44496.1
POS_2773	8.27	295.226	9-Oxooctadeca-10,12-dienoic acid	[M+H]+	C18H30O3	LUZSWWYKKLTDHU-UHFFFAOYSA-N	CCCCCC=CC=CC(=O)CCCCCCCC(=O)O	Lipids and lipid-like molecules	Fatty Acyls	Lineolic acids and derivatives		0.73	31138.6	112178	58405.1	36059.8	49325.2	32466.5	16484.7	70633.9	33927.2	35930.5	28177.8	33414.1	47289.9	46132.3	53344.6	33936.7	29860.8	38856	46642.6	46639.9	48163.5
POS_2720	8.92	293.211	9s,13r-12-Oxophytodienoic Acid	[M+H]+	C18H28O3	PMTMAFAPLCGXGK-TTXFDSJOSA-N	CC\\C=C/C[C@@H]1[C@@H](CCCCCCCC(O)=O)C=CC1=O	Lipids and lipid-like molecules	Fatty Acyls	Eicosanoids		0.724	11482.6	51474.4	9251.53	5550.95	7468.84	19165.8	10323.2	46120.7	8609.22	7997.98	5765.41	11012.6	14248	11031.1	9483.38	5925.48	12130.9	6572.53	38281.5	37271.2	38282.5
POS_8925	4.735	528.315	AAL toxin TB	[M+Na]+	C25H47NO9	CTXQVLLVFBNZKL-YVEDVMJTSA-N	CC[C@@H](C)[C@H]([C@H](C[C@@H](C)CCCCCC[C@H](C[C@@H](CN)O)O)OC(=O)CC(CC(=O)O)C(=O)O)O	Organic acids and derivatives	Carboxylic acids and derivatives	Tricarboxylic acids and derivatives		0.778	24560.7	4236.35	1277.29	1026.21	715.546	17565.2	9975.48	5771.17	9394.47	826.434	1226.43	12938.7	850.275	6030.9	929.459	1101.24	19518.8	447.83	7098.46	7312.31	7308.87
POS_335	0.676	146.115	Acetylcholine	[M]+	[C7H16NO2]+	OIPILFWXSMYKGL-UHFFFAOYSA-N	CC(=O)OCC[N+](C)(C)C	Organic nitrogen compounds	Organonitrogen compounds	Quaternary ammonium salts		0.783	193517	49220	2544.79	3489.51	7370.68	112026	251923	45144.6	118799	77649.4	28014.8	93668	23874.5	35841.5	4450.67	26502.7	162732	9200.02	90958.1	90061.4	90956.7
POS_6590	11.066	427.3	Acetyl-Leu-Leu-Arg-al	[M+H]+	C20H38N6O4	GDBQQVLCIARPGH-IKGGRYGDSA-N	CC(C)C[C@@H](C(=N[C@@H](CC(C)C)C(=N[C@H](CCCNC(=N)N)C=O)O)O)N=C(C)O	Organic acids and derivatives	Carboxylic acids and derivatives	Amino acids, peptides, and analogues		0.861	34973.8	31177.4	24778.4	28046.1	29703.2	24976.8	33397.1	28089.2	46500.7	34236.8	24447.5	32392.5	28461.6	23339	31706.7	22772.4	35203.8	23224	44178.3	46203	44176
POS_5718	5.105	395.108	Alantrypinone	[M+Na]+	C21H16N4O3	COXWNIZQNAMTQL-NQERJWCQSA-N	C[C@]12C3=NC4=C(C=CC=C4)C(=O)N3[C@H](C[C@]51C6=C(C=CC=C6)N=C5O)C(=N2)O	Organoheterocyclic compounds	Pyridopyrimidines			0.716	23639.8	2881.57	2096.69	1259.79	1662.14	13185.3	33586.6	6439.26	15927	1779.47	3451.18	27973.5	1498.98	4582.03	1332.7	2736.48	29174	1206.14	9425.66	9425.73	9384.45
POS_9485	8.558	553.296	(all-E)-beta-Cryptoxanthin	[M+H]+	C40H56O	DMASLKHVQRHNES-FKKUPVFPSA-N	CC(=CC=CC=C(C)C=CC=C(C)C=CC1=C(C)CC(O)CC1(C)C)C=CC=C(C)C=CC2=C(C)CCCC2(C)C	Lipids and lipid-like molecules	Prenol lipids	Tetraterpenoids		0.782	16002.7	17449.8	10086.4	5667.34	5356.32	11824.2	13804.8	12448.8	21537.4	3012.69	2837.32	16120.3	7204.21	10245.4	7206.07	3168.04	15176.5	5562.6	12237.1	12718.4	12294.6
POS_6672	13.545	429.373	All-rac-3,4-Dehydro-alpha-tocopherol	[M+H]+	C29H48O2	JDRGHECKJUSWSU-UHFFFAOYNA-N	OC=1C(=C2C=CC(OC2=C(C1C)C)(C)CCCC(C)CCCC(C)CCCC(C)C)C					0.803	882340	872273	431006	263744	276798	673219	798638	433854	461900	258546	178331	452916	335948	350499	416197	236843	555591	285374	523914	671085	526479
POS_4777	1.836	363.126	alpha-Aminoorcein	[M+H]+	C21H18N2O4	NNZHGEUZKBYASA-UHFFFAOYSA-N	CC1=CC(=CC(=C1C2=C(C)C3=C(C=C2N)OC4=CC(=O)C=C(C)C4=N3)O)O	Organoheterocyclic compounds	Benzoxazines	Phenoxazines		0.714	54809.2	15141.3	3904.62	6618.21	4124.27	156018	12267.6	10052.2	29171.1	13279.5	8257.04	54849.3	9326.9	12797.5	6140.65	7762.67	8855.55	2652.31	16167.7	16163.8	19043.1
POS_5753	12.674	395.367	alpha-Spinasterol	[M+H-H2O]+		JZVFJDZBLUFKCA-FXIAWGAOSA-N	CC[C@H](/C=C/[C@@H](C)[C@H]1CC[C@@H]2[C@@]1(CC[C@H]3C2=CC[C@@H]4[C@@]3(CC[C@@H](C4)O)C)C)C(C)C	Lipids and lipid-like molecules	Steroids and steroid derivatives	Stigmastanes and derivatives		0.902	792308	395218	318248	204291	192144	823718	764950	544362	760994	237360	269621	777439	298915	502711	333372	368244	996820	332957	798442	798733	839253
POS_4392	7.312	351.212	Alteichin	[M+H]+	C20H14O6	MTOHOIPTYJIUCH-KPOBHBOGSA-N	C1=C2C3=C4C(=C(C=C3)O)C(=O)C=C[C@]4([C@@H]5[C@H](CC(=O)C(=C25)C(=C1)O)O)O	Benzenoids	Perylenequinones			0.718	26194	74740.6	23108.3	9520.86	9547.42	41098.5	13372	41375.3	14945.8	16410.4	14371.7	24583.5	9325.57	11967	10442.9	14327.1	21264.8	10845.9	22515.3	22878.2	22540.6
POS_407	2.166	152.142	Amantadine	[M+H]+	C10H17N	DKNWSYNQZKUICI-UHFFFAOYSA-N	C1C2CC3CC1CC(C2)(C3)N	Organic nitrogen compounds	Organonitrogen compounds	Amines	C06818	0.751	15925.2	489.607	405.912	107.17	277.133	25669.3	27870.4	775.889	21049.7	587.923	608.391	6174.02	251.095	1833.74	743.903	317.745	20262.6	235.133	6777.44	6523.01	6777.15
POS_1434	4.059	228.195	Andrachcinidine	[M+H]+	C13H25NO2	GFVMHSQLCIEXNG-YNEHKIRRSA-N	CCC[C@H](C[C@H]1CCC[C@@H](CC(=O)C)N1)O	Organoheterocyclic compounds	Piperidines			0.708	15607	6138.51	5580.06	3514.63	5138.96	17779.8	18903.5	8669.55	29197	5259.43	5205.4	19676.7	5063.91	11436.3	7911.46	5493.21	34450.8	4429.98	11052.6	11055.5	11170
POS_8641	4.871	515.116	Andrographidin B	[M+Na]+	C23H24O12	JCUIPEIMZRLNKQ-BSTKLLGTSA-N	COC1=CC(=C2C(=O)C=C(OC2=C1OC)C3=C(O)C(=CC=C3)O[C@@H]4O[C@H](CO)[C@@H](O)[C@H](O)[C@H]4O)O	Phenylpropanoids and polyketides	Flavonoids	Flavonoid glycosides		0.705	140.896	209.704	12.6242	10.1228	50.5433	335.384	142.09	137.715	17510.9	59.8593	37.4431	194.109	9.56389	76.8078	32.8665	66.3227	122.183	10.9554	754.291	833.787	822.302
POS_1745	5.392	247.131	Arglabin	[M+H]+	C15H18O3	UVJYAKBJSGRTHA-ZFFQGIBWSA-N	CC1=CC[C@]23C1C4C(CC[C@]2(O3)C)C(=C)C(=O)O4					0.709	6331.34	5964.16	4719.16	4854.36	5080.42	9932.44	32569.8	5618.85	13993.2	27448	18383.2	7262.61	5461.87	13966.6	4077.42	18428.9	20486.9	3490.72	18729	18734.7	19594.1
POS_750	6.979	181.047	Aspirin	[M+H]+	C9H8O4	BSYNRYMUTXBXSQ-UHFFFAOYSA-N	CC(=O)OC1=C(C=CC=C1)C(=O)O	Benzenoids	Benzene and substituted derivatives	Benzoic acids and derivatives	C01405	0.815	20846.8	20614	20072.8	21988.5	24679.6	20704.7	18959.9	24590.5	25055.8	18913.5	19236.1	20964.4	17309.8	18987.9	22958.7	19108.4	19601.8	17496.5	20489.3	20489.7	21001.9
POS_11065	13.597	626.569	Asteriaceramide A	[M+H]+	C38H75NO5	NMJATLITVAZZIR-CHMRVKKNNA-N	O=C(NC(CO)C(O)C(O)CCCCCCCCC=CCCCCCCCC)C(O)CCCCCCCCCCCCCC					0.839	400557	349422	299680	219250	176924	333268	336296	281814	313194	156580	145848	333392	325915	340638	348305	175222	303049	194464	248328	248333	243216
POS_780	7.186	183.078	Atractylodin	[M+H]+	C13H10O	GRBKWAXRYIITKG-QFMFQGICSA-N	C/C=C/C#CC#C/C=C/C1=CC=CO1					0.822	17191.5	18220.9	21004.7	17170.5	25457.2	19678.7	21398	23461	17595.1	21408.2	16380	25280.2	19047.4	18409.5	20061.3	24213.9	20354.9	16719.2	44565.1	46337.4	46299.3
POS_3183	10.671	311.255	Avocadene 2-acetate	[M-H2O+H]+	C19H36O4	LUIGTZGBXWZJAX-UHFFFAOYSA-N	C=CCCCCCCCCCCCC(CC(CO)OC(=O)C)O	Lipids and lipid-like molecules	Fatty Acyls	Fatty alcohols		0.752	81905.5	83956.7	60431.2	30204.7	42637.9	48487	39030.7	60906.5	58596.3	47285.4	34509.1	70688.7	24202.8	31731.9	34981.8	36187.3	50515.5	29638.5	44143.1	45772.6	44143.5
POS_6942	3.497	441.114	Barbaloin	[M+Na]+		AFHJQYHRLPMKHU-OSYMLPPYSA-N	C1=CC2=C(C(=C1)O)C(=O)C3=C([C@H]2[C@H]4[C@@H]([C@H]([C@@H]([C@H](O4)CO)O)O)O)C=C(C=C3O)CO	Benzenoids	Anthracenes			0.81	17392.8	1711.96	1887.94	2729.2	2228.41	15474.6	24032.9	2443.04	14427.9	2281.45	1497	9002.41	3744.91	19354.2	2021.36	2039.95	14558.1	2121.34	6702.23	6703.08	6443.59
POS_5726	7.157	395.147	Barbigerone	[M+H]+	C23H22O6	OBIUGMGQVQMVSK-UHFFFAOYSA-N	CC1(C)C=CC2=C3C(=CC=C2O1)C(=O)C(=CO3)C4=C(C=C(C(=C4)OC)OC)OC	Phenylpropanoids and polyketides	Isoflavonoids	Pyranoisoflavonoids		0.703	71485.3	366.569	277.506	328.451	801.647	6820.94	18760.6	2616.94	1884.61	1060.65	1102.68	16728.9	1311.59	552.74	781.034	1139.87	27411.6	250.45	10244.9	9771.1	10243.7
POS_2713	6.881	293.108	Benzyldiphenylphosphine oxide	[M+H]+	C19H17OP	NXGAOFONOFYCNG-UHFFFAOYSA-N	C1=CC=C(C=C1)CP(=O)(C2=CC=CC=C2)C3=CC=CC=C3	Benzenoids	Benzene and substituted derivatives	Phenylphosphines and derivatives		0.84	10024.5	9292.63	9805.95	8880.67	8270	8962.69	9446.97	8385.72	7840.36	8313.82	8578.93	8167.42	9088.35	8810.44	8426.17	8748.83	9874.8	7734.88	8242.6	9327.09	8247.89
POS_151	0.689	118.085	Betaine	[M+H]+	C5H11NO2	KWIUHFFTVRNATP-UHFFFAOYSA-N	C[N+](C)(C)CC(=O)[O-]	Organic acids and derivatives	Carboxylic acids and derivatives	Amino acids, peptides, and analogues		0.945	159846	38602.3	32373.2	42907.4	30990.3	145062	29326.6	35301.6	57535.7	43429.7	62250.4	187781	66789.9	78803	70636.9	63916	40178.3	44388.3	85700	72213.9	85723.4
POS_6710	12.246	431.174	Bidwillon A	[M+Na]+	C25H28O5	QUBRRXBPXPHDJO-UHFFFAOYSA-N	CC(=CCC1=C(C(=C2C(=C1)C(=O)C(CO2)C3=CC=C(C=C3O)O)CC=C(C)C)O)C	Phenylpropanoids and polyketides	Isoflavonoids	Isoflavans		0.85	25192	23339.9	20936	19483.4	16992.3	22231.1	29171.3	21035	23707.9	18138.8	14985.3	25540.3	26126.1	26839.6	24824.2	19680.4	22404.5	16970.1	21650.5	20824	21646.2
POS_6763	4.169	433.144	Bruceine D	[M+Na]+		JBDMZGKDLMGOFR-DFEKUIMESA-N	CC1=CC(=O)[C@H]([C@]2([C@H]1C[C@@H]3[C@]45[C@@H]2[C@H]([C@@H]([C@@]([C@@]4([C@H](C(=O)O3)O)O)(OC5)C)O)O)C)O	Lipids and lipid-like molecules	Prenol lipids	Terpene lactones		0.785	2536.5	1655.8	1021.98	19074	15558.5	2877.11	6432.85	1755.63	2849.52	58893.5	16761.7	2240.42	74557.6	36982.9	16499.1	18225.2	2433.36	18143.2	14220.3	14495.1	14220.8
POS_5730	5.056	395.203	Brucine	[M+H]+	C23H26N2O4	RRKTZKIUPZVBMF-UHFFFAOYSA-N	COC1=CC2=C(C=C1OC)N3C(=O)CC4C5C6CC7C2(CCN7CC6=CCO4)C53	Alkaloids and derivatives	Strychnos alkaloids			0.771	9001.91	10881.4	5117.52	6800.76	5228.9	10955.2	13943.6	6908.02	13790	14157.9	6989.7	9323.25	4810.44	4340.06	5828.57	7801.4	8113.4	5325.12	17566.7	17576	17962
POS_8270	12.539	497.36	Bryodulcosigenin	[M+Na]+		FPMQKXQOBKDVHF-ZGUWQJCPSA-N	C[C@H](CCC(C(C)(C)O)O)[C@H]1CC[C@@]2([C@@]1(CC(=O)[C@@]3([C@H]2CC=C4[C@H]3CC[C@@H](C4(C)C)O)C)C)C	Lipids and lipid-like molecules	Steroids and steroid derivatives	Cucurbitacins		0.818	15831.4	24382.9	21157.8	16814.2	18497.5	19328.4	16628.1	30258	18040.9	12598.9	10060.5	21896.6	21647	25578.7	23706.7	11068.7	16952	16223.3	18659.5	18369.6	18363
POS_4174	9.574	344.255	Bullatine A	[M+H]+	C22H33NO2	OVXLNQAYPUEDSI-LVIQKLEBSA-N	CCN1C[C@@]2(CCCC34[C@@H]2CC(C31)C56[C@@H]4[C@H](C(CC5)C(=C)[C@H]6O)O)C					0.823	75125.1	43988	25571.2	15791.7	16393.5	66658	113874	77131.2	99440.5	11359	39611.5	105141	31770.2	38449.7	69140.7	41108.8	127021	14415.2	48901.8	47128.7	48960.2
POS_5459	4.675	386.249	Buspirone	[M+H]+	C21H31N5O2	QWCRAEMEVRGPNT-UHFFFAOYSA-N	C1CCC2(C1)CC(=O)N(CCCCN3CCN(CC3)C4=NC=CC=N4)C(=O)C2	Organoheterocyclic compounds	Diazinanes	Piperazines	C06861	0.707	43934.3	22945.6	27569.7	28817.9	19707.4	50843.1	35586.2	32587.9	24196.4	25406.3	18655.5	34852.1	21053.3	51874.7	38856.2	19398.6	29275.5	23534.3	35197.1	39792.7	35212.7
POS_5381	13.815	383.366	Campesterol	[M+H-H2O]+	C28H48O	SGNBVLSWZMBQTH-PODYLUTMSA-N	CC(C)[C@H](C)CC[C@@H](C)[C@H]1CC[C@H]2[C@@H]3CC=C4C[C@@H](O)CC[C@]4(C)[C@H]3CC[C@]12C	Lipids and lipid-like molecules	Steroids and steroid derivatives	Ergostane steroids		0.866	574248	560705	614323	558915	504006	521458	553854	497527	501656	498178	433059	472170	645475	498370	557036	564074	473151	532326	439970	440036	470531
POS_411	11.128	153.124	Camphor	[M+H]+		DSSYKIVIOFKYAU-UHFFFAOYSA-N	CC1(C2CCC1(C(=O)C2)C)C	Lipids and lipid-like molecules	Prenol lipids	Monoterpenoids		0.736	33266.7	40032.8	75769.5	60978.2	42279.6	72702.6	95611	60841.2	28989.1	47501.2	51185	47268.6	66563.9	122233	122975	48452.5	63684.4	47688.2	66730.9	54596.5	59748
POS_4312	6.018	349.117	(+)-Camptothecin	[M+H]+	C20H16N2O4	VSJKWCGYPAHWDS-UHFFFAOYSA-N	CCC1(C2=C(COC1=O)C(=O)N3CC4=CC5=C(C=CC=C5)N=C4C3=C2)O	Alkaloids and derivatives	Camptothecins			0.837	56223.7	2611.24	1827.67	1923.34	4573	35188.7	38288.9	6775.89	20681.9	3950.45	3941.95	69851.4	1414.89	4760.98	1830.3	4837.54	52978.2	2089.87	17227.1	17227.9	17452.7
POS_884	4.395	192.076	Carbendazim	[M+H]+	C9H9N3O2	TWFZGCMQGLPBSX-UHFFFAOYSA-N	COC(=NC1=NC2=C(C=CC=C2)N1)O	Organic acids and derivatives	Organic phosphoric acids and derivatives	Phosphate esters	C10897	0.865	14782.2	3695.94	2992.3	2938.75	2469.07	22870.3	8873.1	2514.75	8477.42	3247.27	3218.41	5399.96	2589.82	2416.15	2556.46	4256.4	6712.13	2253.89	5923.31	6057.74	6057.87
POS_2669	3.433	291.081	Catechin hydrate	[M+H]+	C15H14O6.H2O	OFUMQWOJBVNKLR-NQQJLSKUSA-N	C1[C@@H]([C@H](OC2=CC(=CC(=C21)O)O)C3=CC(=C(C=C3)O)O)O.O	Phenylpropanoids and polyketides	Flavonoids	Flavans		0.852	15342.8	24377.9	20962.6	9118.68	7725.49	13072.1	13097	21463.1	6352.91	5561.7	3088.08	13584.1	10071.9	14276.1	13097.1	4022.39	14340.4	7710.52	16148	16157.6	16421.2
POS_8948	4.966	529.261	Chaetoglobosin C	[M+H]+	C32H36N2O5	RIZAHVBYKWUPHQ-MASOQXDXSA-N	C[C@H]/1C/C=C\[C@H]2[C@H]3[C@@](C)([C@@H](C)[C@H]4[C@H](CC5=CNC6=C5C=CC=C6)N=C([C@@]24C(=O)CCC(=O)C(=O)/C(=C1)/C)O)O3	Alkaloids and derivatives	Cytochalasans	Chaetoglobosins		0.76	65524.4	22112.3	8684.77	13302.5	11195.8	62646	67585.5	23374.1	64446.8	23946.8	21037.2	69599.8	15508	17066.8	21092.8	23874.6	42820.9	11968.9	37401.7	37256.5	37256.2
POS_14860	11.516	907.534	Chlorophyll b from Chlorella	[M]+	C55H70MgN4O6	MSLKMRUEVOYOOZ-FCFLHPMBSA-L	[Mg++].CCC1=C(C=O)C2=NC1=CC3=C(C)C4=C([N-]3)C(=C5N=C(C=C6[N-]C(=C2)C(=C6C)C=C)C(C)C5CCC(=O)OCC=C(C)CCCC(C)CCCC(C)CCCC(C)C)C(C(=O)OC)C4=O	Organoheterocyclic compounds	Tetrapyrroles and derivatives	Chlorins		0.728	6702.24	707.014	525.143	615.935	1081.26	4921.36	3934.24	6947.75	28380.2	1192.8	33.1193	473.906	69.3357	220.718	157.595	32.0553	1591.47	1338.85	746.553	651.93	1647
POS_5377	11.424	383.315	Cholest-4,6-Dien-3-One	[M+H]+	C27H42O	XIWMRKFKSRYSIJ-GYKMGIIDSA-N	O=C1C=C2C=CC3C(CCC4(C)C3CCC4C(C)CCCC(C)C)C2(C)CC1	Lipids and lipid-like molecules	Steroids and steroid derivatives	Cholestane steroids		0.783	34196.1	175366	123296	56541.4	40996.9	31492.7	36415	82453.1	30640.6	25221.8	18635.9	42523	40379.5	39579.5	111030	16233.4	33409.8	43233.7	204416	204464	208566
POS_103	0.657	104.107	Choline	[M]+	C5H14NO	OEYIOHPDSNJKLS-UHFFFAOYSA-N	C[N+](C)(C)CCO	Organic nitrogen compounds	Organonitrogen compounds	Quaternary ammonium salts	C00114	0.902	1.15792e+07	6.81968e+06	8.38036e+06	6.22601e+06	6.46747e+06	1.05313e+07	1.57978e+07	7.25583e+06	1.34418e+07	9.44856e+06	8.18677e+06	1.19596e+07	9.54486e+06	1.19665e+07	9.84548e+06	8.2408e+06	1.48451e+07	6.50419e+06	1.10142e+07	1.06181e+07	1.10136e+07
POS_3072	4.083	307.115	Cimifugin	[M+H]+	C16H18O6	ATDBDSBKYKMRGZ-ZDUSSCGKSA-N	CC(C)([C@@H]1CC2=C(O1)C=C3C(=C2OC)C(=O)C=C(O3)CO)O	Organoheterocyclic compounds	Benzopyrans	1-benzopyrans		0.71	11224.1	5371.29	3781.88	6830.43	5363.8	13536.3	17908.1	5237.29	13733.9	2823.35	5621.24	12502.1	9309.98	6088.5	12278.4	5402.7	18306.3	4435	5685.94	5685.92	5872.26
POS_242	3.238	133.062	Cinnamaldehyde	[M+H]+	C9H8O	KJPRLNWUNMBNBZ-QPJJXVBHSA-N	C1=CC=C(C=C1)/C=C/C=O	Phenylpropanoids and polyketides	Cinnamaldehydes		C00903	0.75	23891.2	5663.42	4663.15	8161.08	8396.81	26430.5	27739.1	14980.5	22222.4	10319.8	9409.01	23955.8	3413.47	18192	9045.96	8707.63	26418.5	7455.21	13632	13627.9	14509
POS_3879	2.441	337.066	Cirsimaritin	[M+Na]+	C17H14O6	ZIIAJIWLQUVGHB-UHFFFAOYSA-N	COC1=CC2=C(C(=O)C=C(C3=CC=C(C=C3)O)O2)C(=C1OC)O	Phenylpropanoids and polyketides	Flavonoids	O-methylated flavonoids	C17785	0.844	3793.02	132546	108942	27933.1	44484.3	5142.43	841.257	120438	4684.01	3859.87	6611.49	2849.21	38811.5	21817	21825.9	6290.64	2883.21	46559.9	32274	32620	31939
POS_5333	2.268	382.168	cis-Zeatin-O-glucoside	[M+H]+	C16H23N5O6	UUPDCCPAOMDMPT-MTQUCLQASA-N	C/C(=C/CNC1=C2C(=NC=N2)NC=N1)/CO[C@H]3[C@@H]([C@H]([C@@H]([C@@H](CO)O3)O)O)O	Lipids and lipid-like molecules	Fatty Acyls	Fatty acyl glycosides	C15546	0.712	10379.6	2675.11	3396.64	3154.01	2679.49	10837.9	9666.95	3017.22	9350.62	2725.76	3453.49	11808.7	4956.21	4182.53	5689.48	3396.24	12883.3	3449.44	6863.17	7293.24	6862
POS_3524	5.047	325.161	Citalopram	[M+H]+	C20H21FN2O	WSEQXVZVJXJVFP-UHFFFAOYSA-N	CN(C)CCCC1(C2=CC=C(C=C2)F)C3=CC=C(C=C3CO1)C#N	Benzenoids	Benzene and substituted derivatives	Phenylbutylamines	C07572	0.717	9794.35	22025	6778.73	1043.57	1242.5	17761.4	6233.93	11750.1	10526.5	4742.59	3091.95	9575.66	1114.56	1460.57	1534.08	3221.29	7522.78	1214.8	9007.43	9007.96	9095.14
POS_2540	3.479	286.144	Coclaurine	[M+H]+	C17H19NO3	LVVKXRQZSRUVPY-HNNXBMFYSA-N	COC1=CC2=C(C=C1O)[C@H](CC3=CC=C(C=C3)O)NCC2	Organoheterocyclic compounds	Isoquinolines and derivatives	Benzylisoquinolines		0.903	144330	60812.4	90572.7	118730	75556.4	79080.5	31883.4	55937.7	27252.5	35477.2	44350.1	55209.9	63917.2	110525	107270	81377.9	95788.6	67562.2	73211.8	73414.6	73413.9
POS_2898	4.21	300.157	Codeine	[M+H]+	C18H21NO3	OROGSEYTTFOCAN-DNJOTXNNSA-N	CN1CC[C@@]23[C@H]4C=C[C@@H]([C@@H]2OC5=C3C(=CC=C5OC)C[C@H]41)O	Alkaloids and derivatives	Morphinans		C06174	0.724	55255.4	14074.6	35682.4	35412.8	23026.3	24935.3	6650.54	16645.9	6439.04	7185.62	8494.32	12689	16233.5	22168.4	35035.9	18029.6	13747.7	19241.7	22410.9	22412	22860.9
POS_531	8.835	163.074	Coniferyl alcohol	[M+H-H2O]+		JMFRWRFFLBVWSI-NSCUHMNNSA-N	COC1=C(O)C=CC(\C=C\CO)=C1	Benzenoids	Phenols	Methoxyphenols	C00590	0.724	70505.6	72209.8	69247.5	74196.9	72487.9	72439.9	66813.5	71482.9	76999.2	70421.5	65480.5	68785.3	63783.4	68839.3	69137.1	75707.9	72896.4	80369.8	65886.9	68085.5	65883.9
POS_3384	4.029	320.089	Coptisine chloride	[M+H]+	C19H14NO4+.Cl-	LUXPUVKJHVUJAV-UHFFFAOYSA-M	C1C[N+]2=C(C=C3C=CC4=C(C3=C2)OCO4)C5=CC6=C(C=C51)OCO6.[Cl-]					0.837	40507.7	54489.1	61637.9	52462.2	59224.6	40028.7	20237.1	48618.5	19838.3	47255	42954.3	33271.2	72238.8	64832.9	102086	47366.2	32515	60864.3	55186.4	55468.4	55186.4
POS_336	4.744	147.043	Coumarin	[M+H]+	C9H6O2	ZYGHJZDHTFUPRJ-UHFFFAOYSA-N	C1=CC2=C(C=C1)OC(=O)C=C2	Phenylpropanoids and polyketides	Coumarins and derivatives		C05851	0.816	81157.9	5759.09	5961.51	6646.09	9194.26	56056.3	114288	4585.14	73788.3	30784.1	36573.3	83817.8	6672.4	32706	6330.51	39753.4	151868	11173	47035.9	47039.4	47509.9
POS_9190	10.591	539.293	Cucurbitacin D	[M+Na]+		SRPHMISUTWFFKJ-UHFFFAOYSA-N	CC1(C2=CCC3C4(CC(C(C4(CC(=O)C3(C2CC(C1=O)O)C)C)C(C)(C(=O)C=CC(C)(C)O)O)O)C)C	Lipids and lipid-like molecules	Steroids and steroid derivatives	Cucurbitacins		0.819	13012.6	12148.9	7438.58	5403.45	3926.85	10318.9	8465.18	9900.31	11560.5	2689.9	1852.25	6068.04	5697.14	3680.95	6084.31	1897.59	5818.47	5480.06	7061.88	7926.71	7918.46
POS_12186	6.604	697.342	Cyanidin-3-(6''-malonylglucoside)	[M+NH4]+	C24H23O14	ROQLTZUOXIQBDO-GRAUSCIISA-O	C1=CC(=C(C=C1C2=[O+]C3=CC(=CC(=C3C=C2O[C@H]4C(C([C@@H](C(O4)COC(=O)CC(=O)O)O)O)O)O)O)O)O					0.86	200064	256067	83584.3	3554.14	3667.6	268404	41111.9	149518	59372.1	106525	57812.7	127444	2951.18	6827.5	3663.06	89674.7	70024.7	3045.45	95699	97678.1	95695.3
POS_10410	2.569	595.177	Cyanidin 3-O-rutinoside	[M]+	C27H31O15	USNPULRDBDVJAO-FXCAAIILSA-O	OC=1C=C(O)C=2C=C(OC3OC(COC4OC(C)C(O)C(O)C4O)C(O)C(O)C3O)C(=[O+]C2C1)C=5C=CC(O)=C(O)C5	Phenylpropanoids and polyketides	Flavonoids	Flavonoid glycosides	C08620	0.702	7635.14	4436.97	2897.17	2641.6	2734.5	7624.21	9349.4	4297.16	7123.33	2451.87	3657.56	9137.11	3083.38	6161.45	4379.56	4166.79	10399.6	2692.66	5956.03	6187.26	5957.52
POS_3668	10.281	330.337	Cyclic AMP	[M+H]+	C10H12N5O6P	IVOMOUWHDPKRLL-KQYNXXCUSA-N	NC1=NC=NC2=C1N=C[N]2C3OC4CO[P](O)(=O)OC4C3O	Nucleosides, nucleotides, and analogues	Purine nucleotides	Cyclic purine nucleotides	C00575	0.896	3.2753e+06	2.6762e+06	2.94326e+06	2.79645e+06	2.78359e+06	2.79512e+06	2.93532e+06	2.82405e+06	3.5739e+06	2.71989e+06	2.64867e+06	2.57252e+06	2.8369e+06	2.84152e+06	2.88612e+06	2.70284e+06	3.42127e+06	2.76809e+06	3.03026e+06	3.02378e+06	3.02377e+06
POS_3060	12.704	306.28	Cyclic cmp	[M+H]+	C9H12N3O7P	WCPTXJJVVDAEMW-XVFCMESISA-N	NC1=NC(=O)N(C=C1)[C@@H]2O[C@@H]3CO[P](O)(=O)O[C@H]3[C@H]2O	Organic oxygen compounds	Organooxygen compounds	Carbohydrates and carbohydrate conjugates		0.888	412909	368144	311296	668837	703401	686940	731683	275436	270993	129304	140541	362794	342025	365471	285191	109859	475924	440695	277444	277434	296801
POS_8826	5.949	523.214	cyclo[DL-Ala-DL-Trp-DL-Ala-DL-Val-Gly]	[M+K]+	C24H32N6O5	NYPFHMYOQFDZQG-UHFFFAOYSA-N	CC(C)C1C(=NCC(=NC(C)C(=NC(CC2=CNC3=C2C=CC=C3)C(=NC(C)C(=N1)O)O)O)O)O	Organic acids and derivatives	Carboxylic acids and derivatives	Amino acids, peptides, and analogues		0.71	1970.37	812.082	561.332	677.543	1487.67	1231.08	1052.02	615.418	1195.59	750.858	976.127	2619.6	2456.65	39178.5	675.183	1487.85	1165.35	752.804	4917.1	4614.77	4937.56
POS_9667	3.949	561.192	(+)-Cycloolivil glucoside	[M+Na]+	C26H34O12	CBHWSKLIWKFSRU-MNAFQOMLSA-N	COC1=CC2=C(C=C1O)[C@@H]([C@@H](CO)[C@](O)(CO)C2)C3=CC=C(O[C@@H]4O[C@H](CO)[C@@H](O)[C@H](O)[C@H]4O)C(=C3)OC	Lignans, neolignans and related compounds	Lignan glycosides			0.917	499592	226989	212443	93251.9	92118.9	480588	516936	293528	347260	49488.4	107519	459411	134850	294180	153422	128215	481641	94651.2	240411	235310	240403
POS_7175	3.268	450.198	Darendoside A	[M+NH4]+	C19H28O11	WWVATHTYIDDAQF-DERWZFJFSA-N	OCC1OC(OCCC2=CC=C(O)C=C2)C(OC3OCC(O)(CO)C3O)C(O)C1O	Organic oxygen compounds	Organooxygen compounds	Carbohydrates and carbohydrate conjugates		0.866	716499	49207.9	27164	22406.6	20433.6	520517	581714	109158	451487	19056	47085.1	408764	16788.5	150469	29795	39837.2	380577	19555.1	182913	182914	185273
POS_7908	4.238	481.261	Decaethylene glycol	[M+Na]+	C20H42O11	DTPCFIHYWYONMD-UHFFFAOYSA-N	C(COCCOCCOCCOCCOCCOCCOCCOCCOCCO)O	Organic oxygen compounds	Organooxygen compounds	Ethers		0.854	31560.8	16653	17380.9	16052.2	15870.6	22218.1	22638.8	18438.3	29100.9	16389.5	15797.5	22284.3	16754.3	18132.2	16223.4	15800.4	30099.5	14133.9	22217.6	22968.7	22822.6
POS_2909	9.645	300.233	Dehydroabietamide	[M+H]+	C20H29NO	AKKQGFKWEDCWJK-UHFFFAOYSA-N	N=C(O)C1(C)CCCC2(C3=CC=C(C=C3CCC12)C(C)C)C	Lipids and lipid-like molecules	Prenol lipids	Diterpenoids		0.814	826785	1651.48	1185.35	1369.02	1388.07	7348.59	8725.8	2642.38	7576.3	2184.86	1770.53	42056.3	10539.2	1920.23	635.27	1633.57	32454.1	2433.35	54475.6	55425.9	55048
POS_2943	0.818	302.12	Dehydroevodiamine	[M+H]+	C19H15N3O	VXHNSVKJHXSKKM-UHFFFAOYSA-N	CN1C2=CC=CC=C2C(=O)N3C1=C4C(=C5C=CC=CC5=N4)CC3	Organoheterocyclic compounds	Diazanaphthalenes	Benzodiazines		0.753	25360.7	6840.16	4994.01	1908.12	1445.69	31075.6	33112.5	9625.99	22508.5	3783.1	4896.91	16593.1	2390.65	4921.09	3997.74	4447.7	23347.9	1841.96	14946	14740.7	14740.6
POS_7614	4.714	468.293	Delsoline	[M+H]+	C25H41NO7	JVBLTQQBEQQLEV-YAEAOFIFSA-N	CCN1C[C@@]2(CC[C@@H]([C@@]34[C@@H]2[C@@H]([C@@](C31)([C@]5(C[C@@H]([C@H]6C[C@@H]4[C@@H]5[C@H]6OC)OC)O)O)OC)O)COC	Lipids and lipid-like molecules	Prenol lipids	Diterpenoids		0.762	24270.8	1157.4	592.171	635.456	330.864	14212.4	20222.8	6975.54	16379.8	1691.84	1343.71	21329.9	863.818	9577.31	853.681	1919.08	42383.7	512.078	9396.75	9730.69	9394.93
POS_2039	7.201	264.193	Dendrobine	[M+H]+	C16H25NO2	RYAHJFGVOCZDEI-HJRIULOKSA-N	CC(C)[C@H]1[C@@H]2[C@@H]3CC[C@H]4[C@@]3([C@@H]([C@H]1OC2=O)N(C4)C)C					0.799	8490.23	15052.8	13294.9	11406.6	6348.31	14369.7	15819	7130.14	8236.31	6810.59	10036.2	6299.37	13862.1	16303.1	17360.9	11554.2	12176.5	10225	11663.1	11757	11868.8
POS_3465	5.668	323.101	Desmedipham	[M+Na]+	C16H16N2O4	WZJZMXBKUWKXTQ-UHFFFAOYSA-N	CCOC(=NC1=CC=CC(=C1)OC(=NC2=CC=CC=C2)O)O	Benzenoids	Benzene and substituted derivatives	Phenylcarbamic acid esters		0.768	8838.5	7693.9	8350.46	8115.29	7646.23	6290.41	6174.89	7674.55	9637.59	8376.65	7127.75	6493.49	7167.85	7117.29	7546.41	7761.33	9593.11	7644.44	6701.18	7247.33	6693.36
POS_743	0.665	180.085	D-Glucosamine	[M+H]+	C6H13NO5	MSWZFWKMSRAUBD-IVMDWMLBSA-N	N[C@H]1C(O)O[C@H](CO)[C@@H](O)[C@@H]1O	Organic oxygen compounds	Organooxygen compounds	Carbohydrates and carbohydrate conjugates	C00329	0.812	236215	877549	579924	317965	271328	256608	165714	789116	159266	110035	106277	203957	210028	181469	413415	124891	159511	311492	349866	340976	340995
POS_10654	4.224	605.218	Diadinoxanthin A	[M+Na]+	C40H54O3	CQEFYCLCHZUMAF-ACABJTFYSA-N	CC1=C(C#CC(C)=CC=CC(C)=CC=CC=C(C)C=CC=C(C)C=CC23OC2(C)CC(O)(O)CC3(C)C)C(C)(C)CCC1	Lipids and lipid-like molecules	Prenol lipids	Triterpenoids		0.79	9154.92	2187.29	1208.69	1569.31	1275.5	10667.8	9740.82	2917.66	7410.9	2027.04	4228.81	9653.84	1475.57	4544.85	1605.9	9641.23	13388.9	1195.48	6040.29	6040.69	5912.51
POS_1980	2.689	261.131	Diaveridine	[M+H]+	C13H16N4O2	LDBTVAXGKYIFHO-UHFFFAOYSA-N	COC1=CC=C(CC2=CNC(=N)NC2=N)C=C1OC	Benzenoids	Benzene and substituted derivatives	Methoxybenzenes		0.829	51105.6	32513.4	34438.7	35470.6	32632.3	41512.1	41806.6	41922.6	42434.6	45620.5	47442	53821.5	49013.5	52938.2	51798.3	47914.1	81293.2	49457.4	61250.6	53644.7	53631.6
POS_4648	4.884	359.08	Dichotomitin	[M+H]+	C18H14O8	PFFOGGCBLWTCPM-UHFFFAOYSA-N	COC1=CC(=CC(=C1OC)O)C2=COC3=CC4=C(C(=C3C2=O)O)OCO4					0.793	14978.6	2171.05	2627.06	4419.67	4130.12	14115.3	18079.8	4654.78	16194.2	8575.95	10265.8	19161.2	2535.13	9138.71	2270.69	12061.4	15065.6	5385.87	11344	11258.1	11753
POS_773	4.719	182.19	Dicyclohexylamine	[M+H]+	C12H23N	XBPCUCUWBYBCDP-UHFFFAOYSA-N	C1CCC(CC1)NC2CCCCC2	Organic nitrogen compounds	Organonitrogen compounds	Cyclohexylamines		0.948	93479.6	70190.9	69926.5	69573.9	71347.6	65616.7	65482.3	65721.6	101609	65801	69217.1	65943.6	68170.9	63050.2	67266.8	69269.7	94318.4	70801.2	63262.1	63265	63853
POS_3154	5.558	310.275	Dicyclomine	[M+H]+	C19H35NO2	CURUTKGFNZGFSE-UHFFFAOYSA-N	CCN(CC)CCOC(=O)C1(CCCCC1)C2CCCCC2	Organic acids and derivatives	Carboxylic acids and derivatives	Carboxylic acid derivatives	C06951	0.743	573293	48089	38332.1	25250.3	22181.1	260145	686956	137856	1.04974e+06	32264.6	123458	776972	28785.9	66347.1	30952.5	131290	3.29664e+06	20662.7	365929	363644	369868
POS_1341	8.985	223.093	Diethyl phthalate	[M+H]+	C12H14O4	FLKPEMZONWLCSK-UHFFFAOYSA-N	CCOC(=O)C1=C(C=CC=C1)C(=O)OCC	Benzenoids	Benzene and substituted derivatives	Benzoic acids and derivatives	C14175	0.794	17615.8	21243.3	15961.7	17397.2	16547.8	15482.3	19729.8	16410.9	21221	20759.9	14569.3	22454.7	18405.6	18556.5	15054.4	17227.7	21066	18197.6	28384.6	29431.2	29427.9
POS_890	6.447	192.137	Diethyltoluamide	[M+H]+	C12H17NO	MMOXZBCLCQITDF-UHFFFAOYSA-N	CCN(CC)C(=O)C1=CC(=CC=C1)C	Benzenoids	Benzene and substituted derivatives	Toluenes		0.828	10189.7	6689.91	8975.28	8163.33	8119.69	8861.73	8618.98	7351.48	10208.9	7652.64	8280.76	7869.91	8145.61	7055.73	7385.57	6397.49	10185.6	9973.55	9681.94	9681.87	9837.87
POS_2062	3.687	265.143	Dihydro-3-methylene-4-[(2E)-3-methyl-4-(tetrahydro-4-methyl-5-oxo-2-furanyl)-2-buten-1-yl]-, (4R)-2(3H)-furanone,	[M+H]+	C15H20O4	KFKSQOIZZRZEFC-BZFAMWISSA-N	O=C1OCC(C1=C)CC=C(C)CC2OC(=O)C(C)C2	Lipids and lipid-like molecules	Prenol lipids	Terpene lactones		0.774	71207.5	16583.1	9711.17	9035.68	8412.91	71837.6	74620.5	15855.2	53906.1	56396.5	39190.5	65802.6	9196.23	17639	5320	46675.6	61984.2	9495.57	39164.2	38785.5	39163.7
POS_2651	2.002	290.137	Dihydrolycorine	[M+H]+	C16H19NO4	VJILFEGOWCJNIK-MGRBZGILSA-N	C1CN2CC3=CC4=C(C=C3[C@H]5[C@H]2[C@H]1C[C@@H]([C@H]5O)O)OCO4					0.814	71419.6	38781.3	18917.2	31644.7	43791.4	85680.5	124991	48259.2	184405	54843.2	71384.9	94269	46971.2	89536.9	70427.9	78762.8	153740	30540.2	70940.6	72538.5	72295.6
POS_1683	7.873	242.285	Dioctylamine	[M+H]+	C16H35N	LAWOZCWGWDVVSG-UHFFFAOYSA-N	CCCCCCCCNCCCCCCCC	Organic nitrogen compounds	Organonitrogen compounds	Amines		0.794	14946.2	15131.8	16134.9	16088	13705.6	14764.4	15953.8	13517.4	16255.4	15527.3	15848.9	11785.6	13487.3	14616.5	14011.2	14532.6	17580.5	16713.6	14390.7	16342.5	14378.2
POS_5607	11.64	391.283	Dioctyl phthalate	[M+H]+	C24H38O4	MQIUGAXCHLFZKX-UHFFFAOYSA-N	O=C(OCCCCCCCC)C=1C=CC=CC1C(=O)OCCCCCCCC	Benzenoids	Benzene and substituted derivatives	Benzoic acids and derivatives		0.965	546618	393470	351010	351901	397913	388435	416388	420658	779195	363655	366363	465063	389000	322233	395815	444758	578673	333840	482637	503089	503036
POS_1794	10.226	251.045	Diphenyl phosphate	[M+H]+	C12H11O4P	ASMQGLCHMVWBQR-UHFFFAOYSA-N	C1=CC=C(C=C1)OP(=O)(O)OC2=CC=CC=C2	Organic acids and derivatives	Organic phosphoric acids and derivatives	Phosphate esters		0.753	5238.15	4026.38	3839.74	4530.04	4936.02	4603.91	4584.5	3840.41	6585.43	3795.92	4772.09	4454.08	4771.75	4114.99	4586.45	5520.38	5137.71	4323.02	5134.3	5649.45	5133.66
POS_237	0.628	132.1	DL-Isoleucine	[M+H]+	C6H13NO2	AGPKZVBTJJNPAG-UHFFFAOYSA-N	CCC(C)C(C(=O)O)N	Organic acids and derivatives	Carboxylic acids and derivatives	Amino acids, peptides, and analogues	C16434	0.727	25217.3	11782.3	4290.03	7284.98	8439.58	8158.82	13279.5	9523.1	42918.5	20565.7	11919.1	23860.1	6527.7	15625.6	5660.75	12468.7	48139.1	8267.83	18859.2	18943.5	19018.8
POS_3872	10.616	336.325	Docosa-4,15-dien-1-yn-3-ol	[M+NH4]+	C22H38O	HEXQBSKJVUFXNG-RGGHYAJCNA-N	C#CC(O)C=CCCCCCCCCCC=CCCCCCC					0.701	514913	440379	434277	419728	440633	463192	432368	451534	530310	424778	408459	445992	417120	444579	435662	434919	569033	432261	452872	455721	455718
POS_8421	14.06	503.407	Docosyl trans-ferulate	[M+H]+	C32H54O4	USNYNNITUQSEEV-SHHOIMCASA-N	O=C(OCCCCCCCCCCCCCCCCCCCCCC)C=CC1=CC=C(O)C(OC)=C1					0.752	21432.8	7585.41	4706.07	4773.05	5714.31	20743.4	37804.5	9696.92	7992.74	4798.96	3800.14	13522.4	3433.09	7984.77	4952.71	4886.44	11454.6	3937.17	6402.38	6424.47	6675.66
POS_1667	2.024	242.099	D-Pantothenic acid	[M+Na]+	C9H17NO5	GHOKWGTUZJEAQD-UHFFFAOYSA-N	CC(C)(CO)C(C(=NCCC(=O)O)O)O	Organic acids and derivatives	Carboxylic acids and derivatives	Amino acids, peptides, and analogues		0.759	54341.2	11441.5	15213.1	7442.81	8002.59	45692.3	40737.7	10561.4	49058.2	18794.7	13414.5	44544.6	16812.6	26773.1	17657.4	15612.2	79915.1	9733.64	28173.7	27924.7	28173.6
POS_3355	9.015	318.238	Drofenine	[M+H]+	C20H31NO2	AGJBLWCLQCKRJP-UHFFFAOYSA-N	CCN(CC)CCOC(=O)C(C1=CC=CC=C1)C2CCCCC2	Benzenoids	Benzene and substituted derivatives			0.776	73177.4	57577.3	51995.7	41034.9	30998.8	46899	59167	38119.6	51174	33578.8	44214.2	38237.7	52007.7	66148.4	64882.3	45882.3	49305.8	41645	54174	54574.8	53355.7
POS_114	2	106.05	D-Serine	[M+H-2H2O]+	C3H7NO3	MTCFGRXMJLQNBG-UWTATZPHSA-N	C([C@H](C(=O)O)N)O	Organic acids and derivatives	Carboxylic acids and derivatives	Amino acids, peptides, and analogues	C00740	0.707	9099.68	1186.68	828.893	324.645	771.131	9114.44	6596.34	1079.6	7612.75	2513.06	2338.06	8512.33	2104.17	3095.6	1922.32	2179.64	12395	812.357	4198.23	4144.29	4144.32
POS_3261	3.124	314.139	(E)-3-(4-Hydroxy-3-methoxyphenyl)-N-[2-(4-hydroxyphenyl)ethyl]prop-2-enamide	[M+H]+	C18H19NO4	NPNNKDMSXVRADT-UHFFFAOYSA-N	COC1=CC(=CC=C1O)C=CC(=NCCC2=CC=C(C=C2)O)O	Phenylpropanoids and polyketides	Cinnamic acids and derivatives	Hydroxycinnamic acids and derivatives		0.713	1.88925e+06	2.14085e+06	2.97957e+06	2.58938e+06	2.51208e+06	1.84446e+06	885800	2.08098e+06	1.30899e+06	1.8637e+06	1.57002e+06	1.23906e+06	4.57717e+06	3.49919e+06	5.41598e+06	1.57737e+06	1.26711e+06	2.46606e+06	2.47112e+06	2.19225e+06	2.47062e+06
POS_6368	5.237	419.189	(E)-3-(4-Methoxyphenyl)-1-[2,4,6-trimethoxy-3-(3-methylbut-2-enyl)phenyl]prop-2-en-1-one	[M+Na]+	C24H28O5	GGNVSANPVOEGII-GXDHUFHOSA-N	CC(=CCC1=C(C=C(C(=C1OC)C(=O)/C=C/C2=CC=C(C=C2)OC)OC)OC)C	Phenylpropanoids and polyketides	Linear 1,3-diarylpropanoids	Chalcones and dihydrochalcones		0.813	11004.9	21125.3	8912.77	5886.21	5530.28	24147.2	19824.8	9356.82	18612.8	4633.65	3340.82	13345.6	8129.06	10389.1	5307.45	3890.22	22956.2	5319.76	24526	24736.1	24726.8
POS_6121	2.772	410.122	(E)-Dimethomorph	[M+Na]+	C21H22ClNO4	QNBTYORWCCMPQP-NBVRZTHBSA-N	COC1=CC=C(C=C1OC)/C(=C/C(=O)N2CCOCC2)/C3=CC=C(C=C3)Cl	Benzenoids	Benzene and substituted derivatives	2-phenoxypropionic acid esters		0.768	94455.1	65305.7	13338.3	40613.2	27431.2	136219	134940	68922.9	155025	34147.7	44377.3	107831	42488.3	21962	39125.5	42967	70704.5	32106.3	66003.5	65067.7	65559
POS_11622	6.388	662.41	Enniatin B	[M+Na]+	C33H57N3O9	MIZMDSVSLSIMSC-VYLWARHZSA-N	CC(C)[C@H]1C(=O)O[C@H]([C@@H](C)C)C(=O)N(C)[C@@H](C(C)C)C(=O)O[C@H]([C@@H](C)C)C(=O)N(C)[C@@H](C(C)C)C(=O)O[C@H]([C@@H](C)C)C(=O)N1C	Organic acids and derivatives	Peptidomimetics	Depsipeptides		0.721	6401.46	112.908	219.709	255.443	116.468	5277.91	8094.77	229.078	6795.32	141.035	94.166	2610.52	199.939	1147.6	146.441	404.945	12183.7	200.888	2851.78	2635.49	2852.44
POS_2673	2.909	291.095	(-)-Epicatechin	[M+H]+	C15H14O6	PFTAWBLQPZVEMU-UKRRQHHQSA-N	C1=C(C=C(C(=C1)O)O)[C@@H]2[C@@H](CC3=C(C=C(C=C3O)O)O2)O	Phenylpropanoids and polyketides	Flavonoids	Flavans	C09727	0.938	6947.84	393.974	347.517	175.301	99.0994	291.109	161.474	147.778	246.165	78.2478	125.095	614.015	144.194	139.515	185.344	184.526	6495.06	133.833	5443.18	5361.94	5361.56
POS_7038	13.22	444.417	Epilupeol	[M+NH4]+	C30H50O	MQYXUWHLBZFQQO-ISZJTHHZSA-N	OC1CCC2(C)C(CCC3(C)C2CCC4C5C(C(=C)C)CCC5(C)CCC43C)C1(C)C	Lipids and lipid-like molecules	Prenol lipids	Triterpenoids		0.705	50822.3	13084.1	9863.3	9514.52	8064.08	42772.4	32901	17943.1	19222.4	9367.63	7282.74	43855.8	11314.6	31204.1	12676.9	11540.6	45887.4	9698.79	621480	633768	632438
POS_797	1.151	184.095	Epinephrine	[M+H]+	C9H13NO3	UCTWMZQNUQWSLP-VIFPVBQESA-N	CNC[C@@H](C1=CC=C(C(=C1)O)O)O	Benzenoids	Phenols	Benzenediols	C00788	0.708	150320	48034.7	84130.4	19541.7	20727	50642.4	169511	64005.6	134811	71895.3	20675.8	114646	81003.7	90106.3	123799	39968.7	206257	45080.6	99205.1	99696.6	95944
POS_3302	7.133	316.187	(E)-Piperolein A	[M+H]+	C19H25NO3	MIWPBXQTBYPJEF-XBXARRHUSA-N	O=C(N1CCCCC1)CCCCC=CC2=CC=C3OCOC3=C2	Organoheterocyclic compounds	Benzodioxoles			0.786	379501	313335	318070	297967	318019	295100	302462	307073	397206	317597	308403	287591	298650	294736	290060	304695	373359	313989	290541	291812	292008
POS_9692	5.838	562.319	Ergocornine	[M+H]+	C31H39N5O5	UJYGDMFEEDNVBF-OGGGUQDZSA-N	CC(C)[C@H]1C(=O)N2CCC[C@H]2[C@]3(N1C(=O)[C@](C(C)C)(N=C([C@@H]4C=C5C6=C7C(=CNC7=CC=C6)C[C@H]5N(C)C4)O)O3)O	Alkaloids and derivatives	Ergoline and derivatives	Lysergic acids and derivatives		0.711	8909.88	317.928	307.045	519.298	318.667	8386.37	6823.53	1049.19	5424.27	279.876	535.306	12697	358.922	1892.24	1233.61	363.112	12283.4	400.74	3736.61	3499.76	3736.82
POS_9381	3.612	548.288	Ergosine	[M+H]+	C30H37N5O5	NESVMZOPWPCFAU-ZPRCMDFASA-N	CC(C)C[C@H]1C(=O)N2CCC[C@H]2[C@]3(N1C(=O)[C@](C)(N=C([C@@H]4C=C5C6=C7C(=CNC7=CC=C6)C[C@H]5N(C)C4)O)O3)O	Alkaloids and derivatives	Ergoline and derivatives	Lysergic acids and derivatives		0.736	15030.5	10511.5	10074	9968.76	10582.7	10103.2	11976.5	10707.3	16099.9	9683.48	11075.6	11881.1	11262.8	10300.8	11192.1	11144.3	16788.5	10737.8	10375.4	10126.7	10126.5
POS_3953	13.529	338.34	Erucamide	[M+H]+	C22H43NO	UAUDZVJPLUQNMU-KTKRTIGZSA-N	N=C(O)CCCCCCCCCCCC=CCCCCCCCC	Lipids and lipid-like molecules	Fatty Acyls	Fatty amides		0.959	3.8305e+06	4.67167e+06	3.92003e+06	4.5538e+06	4.2543e+06	4.58508e+06	3.13916e+06	3.84612e+06	3.85645e+06	4.35152e+06	3.8856e+06	3.4037e+06	3.96795e+06	3.91255e+06	3.93345e+06	4.58153e+06	3.58907e+06	4.48482e+06	4.13663e+06	4.25939e+06	4.13692e+06
POS_4872	3.187	367.136	(-)-Erythro-Anethole glycol 2-glucoside	[M+Na]+	C16H24O8	JYWSARFDLXXOHT-UHFFFAOYSA-N	CC(C(C1=CC=C(C=C1)OC)O)OC2C(C(C(C(CO)O2)O)O)O	Organic oxygen compounds	Organooxygen compounds	Carbohydrates and carbohydrate conjugates		0.809	278911	225759	141936	143579	145008	319702	293843	258885	261390	113375	131081	239712	169416	497170	212225	128959	296909	139681	219076	219070	223881
POS_6104	13.225	409.383	Euphol	[M+H-H2O]+		CAHGCLMLTWQZNJ-UHFFFAOYSA-N	CC(CCC=C(C)C)C1CCC2(C1(CCC3=C2CCC4C3(CCC(C4(C)C)O)C)C)C					0.865	50440.6	23916.6	31161.8	7250.39	18249.9	81340.8	29332.2	47763	22561.7	29689.5	34489.7	59854.1	73402.5	114227	114757	113231	151529	142024	1.30446e+06	1.30566e+06	1.37121e+06
POS_5869	13.466	399.363	Fecosterol	[M+H]+	C28H46O	SLQKYSPHBZMASJ-QVQVRJIHNA-N	OC1CCC2(C3=C(CCC2C1)C4CCC(C(C)CCC(=C)C(C)C)C4(C)CC3)C					0.777	1.62838e+06	366591	283343	147014	223801	1.23658e+06	1.22539e+06	854338	774024	374959	643872	2.02689e+06	155121	432261	149799	701168	2.00863e+06	172939	700205	709930	689017
POS_3840	2.5	336.106	Fenamiphos sulfone	[M+H]+	C13H22NO5PS	LVNYJXIBJFXIRZ-UHFFFAOYSA-N	CCOP(=O)(NC(C)C)OC1=CC=C(C(=C1)C)S(=O)(=O)C	Benzenoids	Benzene and substituted derivatives	Benzenesulfonyl compounds		0.779	3722.46	270662	151727	22446.3	38651.7	24525.8	332.241	243822	476.575	332.708	726.847	6353.9	24441.3	17261	6190.18	750.609	1389.97	38674.4	59819.5	59823.8	58937.4
POS_2988	7.64	304.154	Fenoterol	[M+H]+	C17H21NO4	LSLYOANBFKQKPT-UHFFFAOYSA-N	CC(CC1=CC=C(C=C1)O)NCC(C2=CC(=CC(=C2)O)O)O	Benzenoids	Benzene and substituted derivatives	Phenethylamines		0.759	45138	49194.9	49351.4	43753.2	47497.1	43160.5	43672.7	47177	49874.5	47189.1	54231	49138.7	43775.3	48429.7	47339.6	49340.4	47172.4	50479.8	47351.9	49809.8	47358.2
POS_2205	8.346	274.257	Fenpropidin	[M+H]+	C19H31N	MGNFYQILYYYUBS-UHFFFAOYSA-N	CC(CC1=CC=C(C=C1)C(C)(C)C)CN2CCCCC2	Organoheterocyclic compounds	Pteridines and derivatives			0.869	3.51579e+06	227674	163748	148914	214029	1.14255e+06	1.12155e+07	516735	1.86435e+06	420551	287646	3.29608e+06	229842	554132	206326	153935	3.92503e+06	216082	1.54959e+06	1.49516e+06	1.53617e+06
POS_3002	13.996	304.261	Fenpropimorph	[M+H]+	C20H33NO	RYAUSSKQMZRMAI-ALOPSCKCSA-N	CC(CC1=CC=C(C=C1)C(C)(C)C)CN2C[C@H](C)O[C@H](C)C2	Benzenoids	Benzene and substituted derivatives	Phenylpropanes		0.767	34840.5	51293.6	35288	33898.5	41888.7	47516.7	53246.2	38057.7	22656.4	50184.6	54729.8	40911.7	52099.6	50843.1	38131.5	51266.5	32074.3	41578.5	40617.9	30384.3	40608.8
POS_3076	3.719	307.177	Feruloyl agmatine	[M+H]+	C15H22N4O3	UBMDAKWARMURDL-UHFFFAOYSA-N	COC1=CC(=CC=C1O)C=CC(=NCCCCNC(=N)N)O	Benzenoids	Phenols	Methoxyphenols		0.876	15709.2	32120.2	17501.6	17156.8	18926.5	34695.4	9981.22	33231	40168.6	96022.4	31685.2	21455.1	34953.7	37090.1	49775.2	38864.7	49893.9	74754.7	5.34991e+06	5.33952e+06	5.4047e+06
POS_6457	3.616	423.222	Fludrocortisone acetate	[M+H]+	C23H31FO6	SYWHXTATXSMDSB-GSLJADNHSA-N	CC(=O)OCC(=O)[C@]1(CC[C@H]2[C@@H]3CCC4=CC(=O)CC[C@]4(C)[C@]3([C@H](C[C@@]21C)O)F)O	Lipids and lipid-like molecules	Steroids and steroid derivatives	Pregnane steroids	C00762	0.728	2556.28	854.44	480.494	665.11	701.543	2357.45	1462.4	1716.37	878.549	564.895	865.684	2232.84	817.95	1438.93	1136.21	1016.89	2820.96	1043.26	33825.5	33828.7	34053.5
POS_6775	10.559	433.212	Forskolin	[M+H]+	C22H34O7	OHCQJHSOBUTRHG-KGGHGJDLSA-N	CC(=O)O[C@H]1[C@H]([C@@H]2[C@]([C@H](CCC2(C)C)O)([C@@]3([C@@]1(O[C@@](CC3=O)(C)C=C)C)O)C)O	Lipids and lipid-like molecules	Prenol lipids	Triterpenoids	C09076	0.756	6710.46	10926	6393.79	5921.43	5571.03	5958.32	6688.63	7773.29	5416.16	4277.52	3282.35	5496.23	4525.29	8808.65	6097.05	1299	5788.11	4471.5	6036.31	6041.09	6247.29
POS_10368	4.606	593.176	Fortunellin	[M+H]+	C28H32O14	MLWDGPFGTFOLRJ-CUVHLRMHSA-N	O=C1C=C(OC2=CC(OC3OC(CO)C(O)C(O)C3OC4OC(C)C(O)C(O)C4O)=CC(O)=C12)C=5C=CC(OC)=CC5	Phenylpropanoids and polyketides	Flavonoids	Flavonoid glycosides		0.764	14220	19334.4	14519.9	7452.41	8218.94	18020.5	14397.3	21423.6	10214.4	4911.66	6615.59	14275.9	13646.8	10327.8	10584	8474.65	17278.6	7384.4	13434.2	13540.9	13540.6
POS_6572	4.573	427.17	Fragransin B2	[M+Na]+	C22H28O7	CAUANPLJFMVCHO-UHFFFAOYSA-N	CC1C(C)C(C2=CC(=C(C(=C2)OC)O)OC)OC1C3=CC(=C(C(=C3)OC)O)OC	Lignans, neolignans and related compounds	Furanoid lignans	Tetrahydrofuran lignans		0.731	16340.6	6358.76	7882.77	7885.51	7572.12	17247.6	9019.08	12129.8	7382.18	13004.3	7176.97	21999.4	6848.97	13958.2	7020.71	11678.3	10197	7893.83	16480.4	17244.3	16479.8
POS_1020	0.648	203.051	Fructose (Generic Ketohexose)	[M+Na]+	C6H12O6	LKDRXBCSQODPBY-UHFFFAOYSA-N	C1C(C(C(C(CO)(O)O1)O)O)O	Organic oxygen compounds	Organooxygen compounds	Carbohydrates and carbohydrate conjugates		0.83	30634.2	308040	186572	133695	150373	84276.8	38176.1	401327	23362.6	61436.8	56065.7	30743.4	172479	150216	261198	58013.8	47793	113913	146339	144184	146336
POS_5748	13.535	395.365	Fucosterol	[M+H-H2O]+		OSELKOCHBMDKEJ-UHFFFAOYSA-N	CC=C(CCC(C)C1CCC2C1(CCC3C2CC=C4C3(CCC(C4)O)C)C)C(C)C	Lipids and lipid-like molecules	Steroids and steroid derivatives	Stigmastanes and derivatives		0.857	145951	580833	525398	314687	313561	194050	180120	722123	209486	180583	147342	131453	276767	238196	164160	190125	213725	328720	292245	292104	340157
POS_3	0.666	69.0324	Furan	[M+H-H2O]+	C4H4O	YLQBMQCUIZJEEH-UHFFFAOYSA-N	C1=COC=C1					0.746	32108.8	117422	80819.4	41196.8	43007.1	33787.6	20889.9	101710	21828	17710.4	16742.9	28871	33246	28892.4	55921.1	18462.9	21773.9	39198.3	48148.1	47219.7	47220.5
POS_5177	3.714	377.111	Fusarenone X	[M+Na]+	C17H22O8	XGCUCFKWVIWWNW-CAYGJDLQSA-N	CC1=C[C@@H]2[C@](CO)([C@@H](C1=O)O)[C@@]3(C)[C@@H]([C@H]([C@H]([C@]43CO4)O2)O)OC(=O)C	Lipids and lipid-like molecules	Prenol lipids	Sesquiterpenoids		0.703	115886	2564.53	1473.96	3711.63	5864.67	80009.6	95837.9	6324.56	92340.2	23196	36808.2	117508	1945.04	11392.7	1500.26	42173.6	149135	4863.71	40364.6	38946.3	40356.9
POS_2189	5.48	273.182	Galaxolidone	[M+H]+	C18H24O2	PGMHPYRIXBRRQD-UHFFFAOYSA-N	CC1COC(=O)C2=C1C=C3C(=C2)C(C)(C)C(C)C3(C)C	Organoheterocyclic compounds	Benzopyrans	2-benzopyrans		0.706	7510.46	7295.72	6623.11	6284.4	8438.47	8704.37	7601.4	6259.76	10829.6	7505.02	6513.06	8166.25	6422.89	7869.06	6952.82	7044.88	9038.53	6169.92	7440	7158.11	7157.85
POS_13331	13.091	769.495	gamma-Aminobutyrate	[M+H]+	C4H9NO2	BTCSSZJGUNDROE-UHFFFAOYSA-N	NCCCC(O)=O	Organic acids and derivatives	Carboxylic acids and derivatives	Amino acids, peptides, and analogues		0.742	91858.3	114280	71191.9	60250.3	56105.6	90792.9	80411.1	135698	51251.3	51213.6	40236.7	75500.2	69509	103593	91005.9	42193.9	75032.8	63224.4	91112.4	88315.3	91323
POS_6199	4.062	413.212	Gardneramine	[M+H]+	C23H28N2O5	RIMDDIPKIZTBHU-KPDHXFAYSA-N	N1=C2OCC3C4C(=CCOC)CN5C3CC2(C6=C1C(OC)=CC(OC)=C6OC)C5C4	Organoheterocyclic compounds	Indoles and derivatives	Indoles		0.79	36241.4	5454.01	4640.28	6371.39	6264.78	36044	41047.7	7329.12	37222.4	17310.2	14474.5	38529	8018.24	13170.6	8949.83	16295.8	38821	6840.75	20332.8	18623	20326
POS_6264	8.622	415.209	Gelomulide N	[M-H2O+H]+	C24H32O7	YOELDOOOBJSHSZ-SRFZOMHBSA-N	CC1=C2[C@@H](C[C@H]3[C@@]4(C)[C@H](CC[C@@]35[C@@H]2O5)C(C)(C)[C@H](C[C@@H]4OC(=O)C)OC(=O)C)OC1=O	Organoheterocyclic compounds	Naphthofurans			0.752	29698.9	32879.6	25867.1	24662.3	23447.2	26487.7	33736	29469.4	34033.9	38484.2	30803.3	31607.9	30495.2	28334.8	30673.3	24684.9	31434.8	26307	30200.3	29072.6	29560
POS_8745	10.831	519.259	Genistein 7-O-beta-d-glucoside-6''-O-malonate	[M+H]+	C24H22O13	FRAUJUKWSKMNJY-RSEYPYQYSA-N	OC1C(O)C(COC(=O)CC(O)=O)OC(OC2=CC(=C3C(=O)C(=COC3=C2)C4=CC=C(O)C=C4)O)C1O	Phenylpropanoids and polyketides	Isoflavonoids	Isoflavonoid O-glycosides		0.815	164196	101953	104809	94847.7	112665	108268	140256	109907	177114	110256	100100	152822	100917	119424	137212	98268.4	161264	100620	115097	115095	113698
POS_6945	1.85	441.135	Ginkgolide C	[M+H]+	C20H24O11	AMOGMTLMADGEOQ-UHFFFAOYNA-N	O=C1OC2OC34C(=O)OC5C(O)C(C(C)(C)C)C2(C1O)C54C(O)C6OC(=O)C(C)C63O					0.827	8291.27	599.256	557.214	553.175	398.686	9223.39	3219.68	1480.33	4764.42	304.775	593.665	5173.91	606.332	1395.25	1308.11	570.231	4141.68	396.23	2903.43	2903.54	3015.92
POS_1974	0.601	261.038	Glucose 6-phosphate	[M+H]+	C6H13O9P	NBSCHQHZLSJFNQ-GASJEMHNSA-N	O=P(O)(O)OCC1OC(O)C(O)C(O)C1O	Organic oxygen compounds	Organooxygen compounds	Carbohydrates and carbohydrate conjugates	C00092	0.858	3385.1	6337.88	8382.04	5374.67	5603.23	3401.77	2302.81	7521.44	2148.93	3811.79	4077.89	2388.61	7274.19	6635.19	9099.35	3278.2	2680	5737.35	4892.73	5085.93	4893.41
POS_341	0.65	147.074	Glutamine Analogue, 1	[M+H]+	C5H10N2O3	ZDXPYRJPNDTMRX-UHFFFAOYSA-N	C(CC(=N)O)C(C(=O)O)N	Organic acids and derivatives	Carboxylic acids and derivatives	Amino acids, peptides, and analogues		0.896	26172.3	20814.9	63694	18461	16836.8	25578.4	17389.2	28390.4	30128.1	19022.5	56288.2	51905.5	31394.2	20389.8	53709.7	53326.7	38628.7	17221.6	37435.9	34272.6	37447.9
POS_4611	11.284	357.298	Glyceryl monooleate	[M+H]+	C21H40O4	RZRNAYUHWVFMIP-KTKRTIGZSA-N	CCCCCCCC/C=C\CCCCCCCC(=O)OCC(CO)O	Lipids and lipid-like molecules	Glycerolipids	Monoradylglycerols		0.941	273368	1.06014e+06	695805	386587	311329	211058	220854	714504	195120	179362	156151	326070	278165	222391	500602	153974	211349	343119	383330	384922	385052
POS_4673	11.698	359.316	Glyceryl monostearate	[M+H]+	C21H42O4	VBICKXHEKHSIBG-UHFFFAOYSA-N	O=C(OCC(O)CO)CCCCCCCCCCCCCCCCC	Lipids and lipid-like molecules	Glycerolipids	Monoradylglycerols		0.844	7.0474e+06	5.46825e+06	5.62696e+06	5.50995e+06	5.32139e+06	5.46147e+06	7.34875e+06	5.88723e+06	8.33648e+06	6.07408e+06	4.65608e+06	5.61765e+06	5.35279e+06	4.10331e+06	5.35596e+06	4.08646e+06	6.3379e+06	3.98439e+06	8.40753e+06	8.54324e+06	8.62518e+06
POS_4301	11.182	348.312	Glyceryl palmitate	[M+NH4]+	C19H38O4	QHZLMUACJMDIAE-UHFFFAOYSA-N	CCCCCCCCCCCCCCCC(=O)OCC(CO)O	Lipids and lipid-like molecules	Glycerolipids	Monoradylglycerols		0.89	371317	339151	304058	279992	286664	239871	381400	379133	508603	407202	265010	350029	301789	286511	363340	239551	347316	243750	406401	389031	388933
POS_11729	5.702	669.344	Goshonoside F5	[M+Na]+	C32H54O13	QIOMMMCQFIBVKA-PPQBIMEKSA-N	OCC1OC(OCC=C(C)CCC2C(=C)CCC3C(C)(COC4OC(CO)C(O)C(O)C4O)C(O)CCC23C)C(O)C(O)C1O	Lipids and lipid-like molecules	Prenol lipids	Terpene glycosides		0.798	7349.53	1107.7	1106.64	4632.29	6203.26	5910.04	3530.43	1035.59	5248.39	20582.3	7866.78	2661.32	3515.51	5133.91	4019.87	8222.22	2894.68	5653.55	5431.47	5579.06	5577.94
POS_403	0.838	152.056	Guanine	[M+H]+	C5H5N5O	UYTPUPDQBNUYGX-UHFFFAOYSA-N	N=C1N=C(O)C=2N=CNC2N1	Organoheterocyclic compounds	Imidazopyrimidines	Purines and purine derivatives		0.81	19809.7	30155.3	17897.6	13336.2	12578.5	18078.5	16369.7	34328.3	14386.7	23979.6	17239.6	17332.6	20565.6	20637.7	27573.3	18996.9	21079.9	12807.7	7359.64	7645.61	7359.99
POS_8606	3.996	513.203	Hexacyclinic acid	[M+Na]+	C26H34O9	OTGHTIDLDTWPFJ-ROQUJFDLSA-N	O=C(O)C1=CC2C(OC(=O)C)C(C)C(O)C2C3C1CC4C3C5C(=O)OC6CCC4(OC5(O)C6C)C	Lipids and lipid-like molecules	Fatty Acyls	Eicosanoids		0.71	11203.1	436.67	96.6045	36.8266	335.178	3249.54	8155.22	344.043	2967.79	862.668	2399.65	9827.66	126.956	1520.97	379.643	2041.64	22787.8	124.35	1997.08	1999.91	1785.57
POS_6200	4.554	413.212	Hexa(methoxymethyl)melamine	[M+Na]+	C15H30N6O6	BNCADMBVWNPPIZ-UHFFFAOYSA-N	COCN(COC)C1=NC(=NC(=N1)N(COC)COC)N(COC)COC	Organic nitrogen compounds	Organonitrogen compounds	Amines		0.776	28307	13044.9	8416.9	10582.3	9013.55	25638.4	28557.2	16482.8	24058.6	9568.15	15243.5	35374	9278.34	12583.1	13749.3	17575.3	30359.4	9277.47	23665.3	24140.1	23835
POS_933	1.929	195.121	Hexylresorcinol	[M+H]+	C12H18O2	WFJIVOKAWHGMBH-UHFFFAOYSA-N	OC1=CC=C(C(O)=C1)CCCCCC	Benzenoids	Phenols	Benzenediols		0.754	14222.1	104717	106902	115775	113639	98547.6	117209	112150	59157.1	116509	117835	100040	119630	104361	107502	106962	59686.5	109736	105569	102581	105640
POS_2160	2.825	272.126	Higenamine	[M+H]+	C16H17NO3	WZRCQWQRFZITDX-UHFFFAOYSA-N	C1CNC(C2=CC(=C(C=C21)O)O)CC3=CC=C(C=C3)O					0.782	10699.5	16038.7	18936.8	5379.8	7742.42	9395.82	4947.8	14338.3	2946.19	1890.46	2649.65	7807.6	12206.8	10738.5	14177.3	3899.09	14607.6	7465.94	10377.7	9929.76	10231
POS_4241	9.897	346.272	Himbacine	[M+H]+	C22H35NO2	FMPNFDSPHNUFOS-UHFFFAOYSA-N	CC1CCCC(C=CC2C3CCCCC3CC4C2C(C)OC4=O)N1C	Organoheterocyclic compounds	Naphthofurans			0.71	25025.6	11458.2	11186.5	10221.6	10396.8	17245.2	24899.2	11329.1	21260.1	11604.9	11996.1	25927.3	11740	14297.4	14353	11603	28809.3	12009.4	16015.9	16369.5	15956.3
POS_174	7.485	123.043	Hydron;benzoate	[M+H]+	C7H6O2	WPYMKLBDIGXBTP-UHFFFAOYSA-N	C1=CC=C(C=C1)C(=O)O	Benzenoids	Benzene and substituted derivatives	Benzoic acids and derivatives		0.725	53040.8	36952	36932.5	37489.6	38971	38209.8	40242.4	40994.8	55439.3	40952.8	41092.7	41551.5	39781.6	38871.3	39486.3	37911.8	54247	38959.4	39200.1	38137.9	39204.4
POS_187	0.686	124.038	Hydron;pyridine-3-carboxylate	[M+H]+	C6H5NO2	PVNIIMVLHYAWGP-UHFFFAOYSA-N	O=C(O)C=1C=NC=CC1	Organoheterocyclic compounds	Pyridines and derivatives	Pyridinecarboxylic acids and derivatives		0.94	95421.4	33504.1	51232.2	84031.4	104456	73837.1	135879	35378.7	160839	225493	216667	82101.8	182601	217633	169717	209377	216621	96161.7	128173	127389	130570
POS_6504	7.165	425.137	Icariside F2	[M+Na]+	C18H26O10	NJMQSVWMCODQIP-FQXXIRCGSA-N	C1=CC=C(C=C1)CO[C@H]2[C@@H]([C@H]([C@@H]([C@@H](CO[C@H]3[C@@H]([C@@](CO)(CO3)O)O)O2)O)O)O	Organic oxygen compounds	Organooxygen compounds	Carbohydrates and carbohydrate conjugates		0.771	239058	248239	257570	184874	186375	204078	200010	251390	202074	173623	134739	249687	276249	257492	259972	190644	213584	186988	210935	208867	208865
POS_3200	4.59	312.132	Imazaquin	[M+H]+	C17H17N3O3	CABMTIJINOIHOD-UHFFFAOYSA-N	CC(C)C1(C)C(=O)N=C(C2=NC3=C(C=CC=C3)C=C2C(=O)O)N1	Organoheterocyclic compounds	Quinolines and derivatives	Quinoline carboxylic acids		0.8	20458.3	21933.4	16734.7	19469.2	17199.8	17765.4	14489.8	15660	21516	14039.7	14850.6	11392.3	15049.9	16096.1	17409.7	14597.3	16943.8	14568.3	14725	16212.8	16120.9
POS_4317	3.504	349.182	Imidocarb	[M+H]+	C19H20N6O	SCEVFJUWLLRELN-UHFFFAOYSA-N	C1=CC(=CC(=C1)NC(=NC2=CC=CC(=C2)C3=NCCN3)O)C4=NCCN4	Benzenoids	Benzene and substituted derivatives	N-phenylureas		0.821	92961.4	49589.3	49193.9	51130.6	51972.9	65369.5	61468.9	51173	89954.9	48222.3	48273.9	58388	50506.4	54881.5	50053.9	51465.2	103660	48758.4	60393.1	61929.3	60391
POS_488	1.765	160.076	Indole-3-acetaldehyde	[M+H]+	C10H9NO	WHOOUMGHGSPMGR-UHFFFAOYSA-N	C1=CC2=C(C=C1)NC=C2CC=O	Organoheterocyclic compounds	Indoles and derivatives	Indoles	C00637	0.741	2.45039e+06	624470	1.02023e+06	765714	1.18243e+06	2.27692e+06	2.62635e+06	796635	1.81209e+06	392535	404511	4.42817e+06	885660	3.14944e+06	612112	225761	4.7473e+06	1.01926e+06	1.67589e+06	1.68337e+06	1.68328e+06
POS_700	1.768	176.069	Indole-3-acetic acid	[M+H]+	C10H9NO2	SEOVTRFCIGRIMH-UHFFFAOYSA-N	C1=CC2=C(C=C1)NC=C2CC(=O)O	Organoheterocyclic compounds	Indoles and derivatives	Indolyl carboxylic acids and derivatives	C00954	0.727	26602.1	6558.08	11764.7	7981.29	11933.2	22964.5	29710.6	8137.67	18593.6	4374.18	5243.64	53988.8	9674.65	36120.5	6957.28	2917.62	57217.9	12133.9	18193	18555.7	17662
POS_330	2.387	146.058	Indole-3-carboxaldehyde	[M+H]+	C9H7NO	OLNJUISKUQQNIM-UHFFFAOYSA-N	C1=CC2=C(C=C1)NC=C2C=O	Organoheterocyclic compounds	Indoles and derivatives	Indoles	C08493	0.871	47058.6	5920.61	4105.43	6818.37	7462.89	38749.2	6068.25	5134.31	12394.4	6765.94	3527.44	28321.5	7827.43	8820.4	11898.7	3757.51	10566	7144.07	14233.4	14393.1	14393.2
POS_511	1.769	162.053	Indole-3-carboxylic acid	[M+H]+	C9H7NO2	KMAKOBLIOCQGJP-UHFFFAOYSA-N	C1=CC2=C(C=C1)NC=C2C(=O)O	Organoheterocyclic compounds	Indoles and derivatives	Indolecarboxylic acids and derivatives	C19837	0.72	42084.1	10826.2	16255.9	14928.2	22881.3	39424.8	47267.4	13845.7	35401.7	7097.51	7170.41	82178.3	16518.2	60494.3	11737	4580.48	86711.3	17126.7	30713.7	30260.9	30712.7
POS_252	1.322	134.058	Indoxyl sulfate	[M+H]+	C8H7NO4S	BXFFHSIDQOFMLE-UHFFFAOYSA-N	C1=CC2=C(C=C1)NC=C2OS(=O)(=O)O	Organic acids and derivatives	Organic sulfuric acids and derivatives	Arylsulfates		0.781	40087.1	18864.7	20019.4	18102	16883.6	38602.8	43227.7	19070.8	40449.6	19027.5	13953.8	44032.1	31523.6	32492.3	31096.5	22572	50060.3	21884	36017.1	36019	35673.8
POS_14240	12.35	838.628	Isobutyryl CoA	[M+H]+	C25H42N7O17P3S	AEWHYWSPVRZHCT-NNYIDDMCSA-N	CC(C)C(=O)SCCNC(=O)CCNC(=O)C(O)C(C)(C)CO[P](O)(=O)O[P](O)(=O)OCC1OC(C(O)C1O[P](O)(O)=O)[N]2C=NC3=C2N=CN=C3N	Lipids and lipid-like molecules	Fatty Acyls	Fatty acyl thioesters		0.82	736983	441491	173445	214725	341389	234317	667887	275172	134439	470136	259584	571348	498457	633594	94292.5	358716	195326	451308	420632	98269	418915
POS_1335	7.168	223.063	Isofraxidin	[M+H]+	C11H10O5	HOEVRHHMDJKUMZ-UHFFFAOYSA-N	COC1=C(C(=C2C(=C1)C=CC(=O)O2)OC)O	Phenylpropanoids and polyketides	Coumarins and derivatives	Hydroxycoumarins		0.766	113315	105063	109094	105783	104183	121521	117005	105230	109993	99081.8	97266.8	101119	91165.5	97127.7	93526.4	81039.3	94501.7	86565.8	91428.3	91532.7	97548.6
POS_9436	7.605	551.28	Isogomphrenin I	[M+H]+	C24H26N2O13	IKCBLEDGTPAJDE-VRFZYHLASA-N	OCC1OC(OC2=C(O)C=C3CC(N(C=CC4=CC(=NC(C4)C(O)=O)C(O)=O)C3=C2)C(O)=O)C(O)C(O)C1O	Organic oxygen compounds	Organooxygen compounds	Carbohydrates and carbohydrate conjugates		0.86	33540.1	348098	78638.9	11360.7	12717.6	89094.4	20557.8	189945	39388	16896.9	22361.2	40014.2	15367.1	33250.1	31960.9	32248.4	43057.3	14374.4	75073.4	74563	75073.5
POS_7135	4.143	449.105	Isoorientin	[M+H]+	C21H20O11	ODBRNZZJSYPIDI-VJXVFPJBSA-N	C1=CC(=C(C=C1C2=CC(=O)C3=C(O2)C=C(C(=C3O)[C@H]4[C@@H]([C@H]([C@@H]([C@H](O4)CO)O)O)O)O)O)O	Phenylpropanoids and polyketides	Flavonoids	Flavonoid glycosides		0.864	2364.47	1169.5	1574.81	2858.35	1222.27	2798.63	2524.57	597.497	3275.79	18824.3	1539.25	2636.72	1758.14	3068.58	2937.55	6486.13	1749.02	2589.96	4401.03	4355.68	4514.65
POS_296	4.33	139.121	Isophorone	[M+H]+	C9H14O	HJOVHMDZYOCNQW-UHFFFAOYSA-N	CC1=CC(=O)CC(C)(C)C1	Organic oxygen compounds	Organooxygen compounds	Carbonyl compounds	C14743	0.748	83960.4	42104.2	56032.5	61205.7	64729.6	47651.9	67855.6	54956.2	64581.5	62690.6	53002.8	42363.4	45384.3	44530.6	63522.1	60280.8	65679.6	52822.2	45929.9	47828.9	47827
POS_7534	4.643	465.099	Isoquercitin	[M+H]+	C21H20O12	OVSQVDMCBVZWGM-LQSBFMDOSA-N	C1=CC(=C(C=C1C2=C(C(=O)C3=C(C=C(C=C3O)O)O2)O[C@@H]4[C@H]([C@@H]([C@H]([C@H](CO)O4)O)O)O)O)O	Phenylpropanoids and polyketides	Flavonoids	Flavonoid glycosides		0.825	2718.75	1930.32	2595.94	1372.18	1475.47	3556.89	2390.89	2884.32	3170.35	3343.52	3180.76	2780.48	2855.04	6107	3857.18	2595.69	5162.67	3960.89	37550.6	37550	38372.8
POS_6996	4.01	443.131	Isorhapontin	[M+Na]+	C21H24O9	KLPUXMNQDCUPNO-DXKBKAGUSA-N	OC=1C=C(OC2OC(CO)C(O)C(O)C2O)C=C(C=CC3=CC=C(O)C(OC)=C3)C1	Phenylpropanoids and polyketides	Stilbenes	Stilbene glycosides	C10266	0.722	9213.89	23172.8	9204.18	10297.9	11305.7	14764.1	8749.51	28008.2	15859.4	1818.73	11194.1	14018.9	13742.5	19038.6	18458.2	5317.39	6523.09	8398.36	12994.6	13244.1	12994.5
POS_6762	4.545	433.114	Isovitexin	[M+H]+	C21H20O10	MYXNWGACZJSMBT-VJXVFPJBSA-N	C1=CC(=CC=C1C2=CC(=O)C3=C(O2)C=C(C(=C3O)[C@H]4[C@@H]([C@H]([C@@H]([C@H](O4)CO)O)O)O)O)O	Phenylpropanoids and polyketides	Flavonoids	Flavonoid glycosides		0.727	6442.77	3204.02	2992.48	1599.1	1451.09	7844.12	7855.85	4251.33	7195.28	15074.4	2299.68	9463.17	2263.47	6521.75	3486.63	7035.3	7168.76	1190.77	5695.41	5769.04	5767.82
POS_4428	7.107	352.244	Jacobine	[M+H]+	C18H25NO6	IAPHXJRHXBQDQJ-WKMWQDDRSA-N	C[C@@H]1C[C@@]2(O[C@H]2C)C(=O)O[C@@H]3CCN4CC=C(COC(=O)[C@]1(C)O)[C@H]34	Alkaloids and derivatives				0.803	80693.6	68522.8	70321.1	70070.6	73222.8	65163.4	67496.4	68728.1	96279.9	72691.8	72399.5	64266.2	69855.4	69797.8	65619.1	71639.7	83751.4	73644.1	68669.5	67355.7	68222
POS_754	7.526	181.121	Jasmolone	[M+H]+	C11H16O2	SVRKACAGHUZSGU-SNAWJCMRNA-N	O=C1C(=C(C)C(O)C1)CC=CCC					0.717	15512.1	9329.29	13564.8	22886.4	22105.5	21656.1	26900.3	9118.47	27222.2	24215.1	14534	20493.7	18002.3	32089.7	20308.6	14803.1	21603.7	18517.1	31966.6	31965.3	33029.4
POS_5353	1.509	383.13	Junipediol A 8-glucoside	[M+Na]+	C16H24O9	REHZVRNVHQFBAF-YLHHEPAUSA-N	COC1=CC(=CC=C1O)C(CO)CO[C@H]2[C@@H]([C@H]([C@@H]([C@@H](CO)O2)O)O)O	Organic oxygen compounds	Organooxygen compounds	Carbohydrates and carbohydrate conjugates		0.703	21862	6031.47	3746.77	1487.25	2661.59	18324.7	16962.6	8649.87	17375.6	2344.34	4890.76	21967.9	3715.12	8871.89	4445.4	5251.97	20262	1343.33	9643.85	9483.99	9643.95
POS_5284	3.253	381.115	Junipediol B 8-O-glucoside	[M+Na]+	C16H22O9	YQZGDKAOATWZIG-YLHHEPAUSA-N	C1=C(C=C2C(=C1)OCO2)C(CO)CO[C@H]3[C@@H]([C@H]([C@@H]([C@@H](CO)O3)O)O)O	Organic oxygen compounds	Organooxygen compounds	Carbohydrates and carbohydrate conjugates		0.733	29704.6	40121.8	22023.7	7383.98	6617.88	28984.9	29745.4	41937.8	22398.6	7342.86	15626.6	26494.3	8712.95	16577	12525.1	17476.2	30107.8	5570.53	17868.5	18166.3	18165.2
POS_10409	5.054	595.166	Kaempferol-3-Glucoside-3''-Rhamnoside	[M+H]+	C27H30O15	YFPYXTNSQOUHPS-NIILUQFKSA-N	C[C@H]1[C@@H]([C@H]([C@H]([C@@H](O1)O[C@H]2[C@@H]([C@@H](CO)O[C@H]([C@@H]2O)OC3=C(C4=CC=C(C=C4)O)OC5=C(C(=CC(=C5)O)O)C3=O)O)O)O)O	Phenylpropanoids and polyketides	Flavonoids	Flavonoid glycosides		0.71	38120.9	36596.4	36101.6	16391.2	12455.3	39550.5	30497.8	30527.1	22324.1	19124.6	11250.8	23668.1	21920.9	34585.4	33000.7	14531.3	33075.6	12430.2	25203.7	25365.9	25225.8
POS_5212	5.5	378.246	Karakoline	[M+H]+	C22H35NO4	HKQZUYOVMYOFIT-VHNBHZRZSA-N	OC1CCC2(C)CN(CC)C3C4CC2C13C5CC6C(O)C5C4(O)CC6OC	Lipids and lipid-like molecules	Prenol lipids	Diterpenoids		0.749	12654.1	4487.06	4282.63	2382.55	2231.58	3695.21	3586.22	2060.13	744.633	1094.81	7090.06	658.702	1105.99	1202.36	637.651	1184.41	13828.1	1270.87	1831.72	20119.2	20175.4
POS_12558	11	722.458	Khasianine	[M+H]+	C39H63NO11	KRQDMAXNTWLTDZ-QRLCHWRASA-N	C[C@@H]1CC[C@]2([C@H]([C@H]3[C@@H](O2)C[C@@H]4[C@@]3(CC[C@H]5[C@H]4CC=C6[C@@]5(CC[C@H](C6)O[C@H]7[C@@H]([C@H]([C@@H]([C@H](O7)CO)O[C@H]8[C@@H]([C@@H]([C@H]([C@@H](O8)C)O)O)O)O)O)C)C)C)NC1					0.725	8967.72	36006.7	1790.31	211.274	2725.83	21223.8	7097.4	17329.1	9525.68	4362.08	3077.62	10648.4	1149.9	2437.92	1651.83	2747.97	10208.4	2497.93	5856.8	5872.77	6608.66
POS_6067	3.399	409.108	Khelloside	[M+H]+	C19H20O10	SJRACCTZSAUMGO-WIMVFMHDSA-N	O=C1C=C(OC=2C=C3OC=CC3=C(OC)C12)COC4OC(CO)C(O)C(O)C4O	Organoheterocyclic compounds	Benzopyrans	1-benzopyrans		0.732	16457.5	13660.7	17073.4	3205.3	2858.42	17246.3	10642.5	30653.2	3099.49	5389.95	3003.54	8604.11	3136.59	17187.6	4073.11	3016.3	7757.3	3218.32	12188.9	12200.3	12440.2
POS_13565	3.79	783.264	Kuwanone H	[M+Na]+		DKBPTKFKCCNXNH-QXGWMLRCSA-N	CC1=C[C@@H]([C@H]([C@@H](C1)C2=C(C=C(C=C2)O)O)C(=O)C3=C(C(=C(C=C3)O)CC=C(C)C)O)C4=C(C=C(C5=C4OC(=C(C5=O)CC=C(C)C)C6=C(C=C(C=C6)O)O)O)O	Phenylpropanoids and polyketides	Flavonoids	Flavones		0.705	17517.5	421.53	453.865	468.253	267.76	24700.2	17734.9	1389.3	16828.3	623.104	769.382	9697.43	482.608	3003.29	1895.08	945.021	11988.3	384.343	4753.37	4725.15	4748.3
POS_12637	6.709	727.35	Lampranthin II	[M+H]+	C34H34N2O16	BRMDRKOAVZEJCS-WPUGSIMNSA-N	COC1=CC(=CC=C1[O-])C=CC(=O)OCC2OC(OC3=C(O)C=C4C(=C3)CC(C(O)=O)[N+]4=CC=C5CC(NC(=C5)C(O)=O)C(O)=O)C(O)C(O)C2O	Alkaloids and derivatives	Betalains	Betacyanins and derivatives		0.798	13817	20110.6	8092.19	374.401	858.745	23284.7	3402.05	13683.9	4867.51	6432.65	5612.84	11208.9	472.725	699.773	759.102	9596.81	7343.1	266.762	9134.54	9142.46	8653.59
POS_4683	2.967	360.164	Laricin	[M+H]+	C16H22O8	SFLMUHDGSQZDOW-UHFFFAOYSA-N	COC1=C(C=CC(=C1)C=CCO)OC2C(C(C(C(O2)CO)O)O)O	Organic oxygen compounds	Organooxygen compounds	Carbohydrates and carbohydrate conjugates		0.89	14417.7	9234.67	3522.63	3329.7	4203.55	12708.6	11807.1	11197	7572.3	4245.31	3359.11	15740.1	5966.55	30131.3	4435.78	2837.92	16343.6	3477.12	10152	10142.6	10283.2
POS_4618	3.682	358.2	Laudanosine	[M+H]+	C21H27NO4	KGPAYJZAMGEDIQ-UHFFFAOYNA-N	O(C1=CC=C(C=C1OC)CC2C3=CC(OC)=C(OC)C=C3CCN2C)C	Organoheterocyclic compounds	Isoquinolines and derivatives	Benzylisoquinolines		0.748	91168.4	73967.2	89059.3	31980.3	47616.7	233783	266607	109171	107755	19485.8	76648	120182	80635.7	121962	38858.4	87824.8	183276	19098.5	112264	115033	112270
POS_4152	8.767	343.295	Lauramidopropylbetaine	[M]+	[C19H39N2O3]+	MRUAUOIMASANKQ-UHFFFAOYSA-O	CCCCCCCCCCCC(=NCCC[N+](C)(C)CC(=O)O)O	Organic acids and derivatives	Carboxylic acids and derivatives	Amino acids, peptides, and analogues		0.946	127247	90501.8	70404.7	52554.8	52240	41626	42582.5	57274.1	57364.7	125647	57007.3	55892.9	184574	67353.2	61983.8	150157	58970.4	62879.1	84503.8	82479.2	82476.7
POS_2625	9.102	288.252	Lauryl diethanolamide	[M+H]+	C16H33NO3	AOMUHOFOVNGZAN-UHFFFAOYSA-N	CCCCCCCCCCCC(=O)N(CCO)CCO	Lipids and lipid-like molecules	Fatty Acyls	Fatty amides		0.891	46949.8	33918.1	38813.8	35703.4	36371.7	37608.1	38034.6	38888.4	46225.6	35147.5	41063.6	43300.7	42871.7	32445.9	33258.6	34087	42183.4	25829.1	37592.4	37591.2	38552.7
POS_7755	1.914	474.17	Leucovorin	[M+H]+	C20H23N7O7	VVIAGPKUTFNRDU-ABLWVSNPSA-N	O=CN1C=2C(O)=NC(=N)NC2NCC1CNC3=CC=C(C=C3)C(=O)NC(C(=O)O)CCC(=O)O	Organoheterocyclic compounds	Pteridines and derivatives	Pterins and derivatives		0.789	7063.69	2410.2	1438.99	1874.21	1852.1	7676.96	6253.8	2659.75	8687.18	2938.17	3166.55	5597.66	4309.66	4793.01	4477.23	2866.2	11985.7	2548.25	5310.95	5674.16	5310.22
POS_513	0.653	162.112	Levocarnitine	[M+H]+	C7H15NO3	PHIQHXFUZVPYII-ZCFIWIBFSA-N	O=C([O-])CC(O)C[N+](C)(C)C	Organic nitrogen compounds	Organonitrogen compounds	Quaternary ammonium salts	C00318	0.962	178396	37419.6	2957.32	5209.26	5230.05	109797	271146	47306.6	217402	56328.2	23459.4	120330	28990.4	50907.7	5972.07	32345.5	158692	7931.08	92413.5	95267.9	92346.8
POS_10820	14.037	613.479	L-Glutathione (oxidized form)	[M+H]+	C20H32N6O12S2	YPZRWBKMTBYPTK-BJDJZHNGSA-N	NC(CCC(O)=NC(CSSCC(N=C(O)CCC(N)C(O)=O)C(O)=NCC(O)=O)C(O)=NCC(O)=O)C(O)=O	Organic acids and derivatives	Carboxylic acids and derivatives	Amino acids, peptides, and analogues		0.832	2.13464e+06	1.01944e+06	676718	1.09102e+06	1.0812e+06	1.72493e+06	3.28368e+06	1.03162e+06	1.58848e+06	772506	768179	1.75658e+06	805610	1.22419e+06	1.24883e+06	743286	1.17355e+06	690878	953352	991068	991162
POS_303	0.743	142.097	L-Histidinol	[M+H]+	C6H11N3O	ZQISRDCJNBUVMM-YFKPBYRVSA-N	C([C@@H](CO)N)C1=CN=CN1	Organic nitrogen compounds	Organonitrogen compounds	Amines	C00860	0.873	10311.6	7711.45	15276.8	1951.67	2532.67	29596.5	64904.7	4731.52	25255.7	9684.53	8282.35	6629.56	10233.2	9397.87	8210.07	8497.34	18695.7	2373.84	10631.4	11668.8	11663.9
POS_1688	5.255	243.085	Lumichrome	[M+H]+	C12H10N4O2	ZJTJUVIJVLLGSP-UHFFFAOYSA-N	OC=1N=C(O)C=2N=C3C=C(C(=CC3=NC2N1)C)C	Organoheterocyclic compounds	Pteridines and derivatives	Alloxazines and isoalloxazines		0.802	9838.01	4170.06	4655.02	5452.99	5478.73	8674.02	8965.96	4517.11	9656.63	4801.66	6397.55	9707.22	5896.72	5260.67	5906.99	4430.08	10080	5103.15	7613.47	7614.35	7711.56
POS_617	1.397	170.154	Lupinine	[M+H]+	C10H19NO	HDVAWXXJVMJBAR-VHSXEESVSA-N	C1CCN2CCC[C@@H](CO)[C@H]2C1	Alkaloids and derivatives	Lupin alkaloids	Lupinine-type alkaloids		0.756	395715	10702.6	8814.27	11611.8	7380.27	425867	472901	82186.6	429006	5825.19	22748.9	357331	2941.61	43930	29118.4	22351.2	346891	13049.3	154945	154966	155099
POS_9446	11.775	551.426	Lutein	[M+H-H2O]+		KBPHJBAIARWVSC-UHFFFAOYSA-N	CC1=C(C(CC(C1)O)(C)C)C=CC(=CC=CC(=CC=CC=C(C)C=CC=C(C)C=CC2C(=CC(CC2(C)C)O)C)C)C	Lipids and lipid-like molecules	Prenol lipids	Tetraterpenoids		0.913	799063	102489	188097	189450	181908	556401	758283	111500	644945	313912	222071	676927	309286	324712	305376	248821	932538	173468	458282	448420	458287
POS_8603	3.272	513.184	Lyalosidic acid	[M+H]+	C26H28N2O9	UZLBTLIRYSYTRG-FMKZDVGKSA-N	O=C(O)C1=COC(OC2OC(CO)C(O)C(O)C2O)C(C=C)C1CC3=NC=CC=4C=5C=CC=CC5NC34	Lipids and lipid-like molecules	Prenol lipids	Terpene glycosides		0.726	9553.17	1107.7	1293.9	1550.63	2162.53	4928.22	4831.26	1272.54	5121.36	1540.38	2078.36	9227.97	2365.44	5169.93	1722.59	1342.06	13457.6	2187.71	3286.26	2942.22	3286.84
POS_2608	2.136	288.123	Lycorine	[M+H]+	C16H17NO4	XGVJWXAYKUHDOO-DANNLKNASA-N	C1CN2CC3=CC4=C(C=C3[C@H]5[C@H]2C1=C[C@@H]([C@H]5O)O)OCO4	Alkaloids and derivatives	Amaryllidaceae alkaloids	Lycorine-type amaryllidaceae alkaloids		0.728	37894.4	61910.3	22819.2	19574.7	20615.6	55233.1	45191	61423.1	82645.3	21625.6	26515.3	39002.4	43105.5	48445.2	56714.3	27557.6	90183.3	20214.9	44663.4	44666.8	45134.2
POS_9951	2.852	575.208	Lyoniside	[M+Na]+	C27H36O12	GWDZRGQRNHELQM-UHFFFAOYSA-N	OC1=C(OC)C=C(C=C1OC)C2C3=C(OC)C(O)=C(OC)C=C3CC(CO)C2COC4OCC(O)C(O)C4O	Lignans, neolignans and related compounds	Lignan glycosides			0.796	19564.4	4032.23	3759.57	5801.23	5712.12	13912	11799.9	5368.73	12307.6	7528.41	9504.9	12795.3	6746.99	8138.64	9480.54	9340.33	11334.4	5761.12	8424.76	8318.1	8317.49
POS_4108	3.325	342.169	Magnoflorine	[M+H]+	C20H24NO4+	YLRXAIKMLINXQY-ZDUSSCGKSA-O	C[N+]1(CCC2=CC(=C(C3=C2[C@@H]1CC4=C3C(=C(C=C4)OC)O)O)OC)C	Alkaloids and derivatives	Aporphines			0.959	4.59802e+06	2.42437e+06	1.89124e+06	1.63326e+06	1.58781e+06	5.30749e+06	3.08657e+06	3.23899e+06	5.86055e+06	1.73934e+06	2.65126e+06	4.49213e+06	2.33375e+06	3.65083e+06	3.309e+06	2.96608e+06	6.79647e+06	1.54255e+06	3.41411e+06	3.41487e+06	3.46934e+06
POS_6654	4.832	429.209	Majdine	[M+H]+	C23H28N2O6	TTZWEOINXHJHCY-UHJVZONPSA-N	O=C(OC)C1=COC(C)C2CN3CCC4(C(O)=NC=5C(OC)=C(OC)C=CC54)C3CC12	Organoheterocyclic compounds	Indolizidines			0.735	19919.4	6194.45	5942.4	8353.7	6245.11	22368.8	16786.8	6398.67	15726.6	28360.9	18743.6	17151.2	11207.2	16851.2	12249.5	21669.5	17271.1	6413.47	16982.2	16983.6	17236.5
POS_8897	0.695	527.159	Maltotriose	[M+Na]+	C18H32O16	FYGDTMLNYKFZSV-PXXRMHSHSA-N	OCC1OC(OC2C(O)C(O)C(OC2CO)OC3C(O)C(O)C(O)OC3CO)C(O)C(O)C1O	Organic oxygen compounds	Organooxygen compounds	Carbohydrates and carbohydrate conjugates		0.885	75775.8	450923	384609	281423	212394	60512.7	61263.1	339785	45883.6	129540	84419.1	46851.7	139530	111752	213401	109224	20884.4	197450	150382	150463	157003
POS_1775	6.197	249.196	Matrine	[M+H]+	C15H24N2O	ZSBXGIUJOOQZMP-JLNYLFASSA-N	O=C1CCC[C@@H]2[C@H]3CCCN4CCC[C@@H](CN12)[C@@H]34	Alkaloids and derivatives	Lupin alkaloids	Matrine alkaloids		0.896	53682.5	41598.2	46062.8	46444.4	48551.6	38985.1	43645.7	41798.7	58752.3	48789.5	43916.7	42143.6	45818	43591.1	43580.6	44110	54501.5	44441.7	44320.7	41973	44325.1
POS_3141	10.168	310.216	Methadone	[M+H]+	C21H27NO	USSIQXCVUWKGNF-UHFFFAOYSA-N	CCC(=O)C(CC(C)N(C)C)(C1=CC=CC=C1)C2=CC=CC=C2	Benzenoids	Benzene and substituted derivatives	Diphenylmethanes	C07163	0.754	12565.8	1920.5	1565.09	1586.21	829.101	2412.31	3446.31	1958.98	2417.73	1156.82	2134.23	5696.89	3242.05	4996.49	1838.28	3652.84	7231.58	1753.85	5061.62	5081.2	4798.96
POS_9449	13.143	551.501	Methyl 18-(hexadecanoyloxy)octadec-9-enoate	[M+H]+	C35H66O4	RIJDLOIIODLITF-KHPPLWFESA-N	O=C(OC)CCCCCCCC=CCCCCCCCCOC(=O)CCCCCCCCCCCCCCC					0.926	760125	798017	995291	899001	1.177e+06	1.62847e+06	1.07658e+06	1.93318e+06	1.22524e+06	1.12714e+06	1.54803e+06	1.53769e+06	1.6438e+06	1.47448e+06	1.35992e+06	1.41128e+06	1.19326e+06	1.06415e+06	954227	679289	961212
POS_9082	9.116	535.227	Methyl 2-[(1R,5R,6R,13S,14S,16S)-14-acetyloxy-6-(furan-3-yl)-1,5,15,15-tetramethyl-8,17-dioxo-7-oxatetracyclo[11.3.1.02,11.05,10]heptadec-10-en-16-yl]acetate	[M+Na]+	C29H36O8	YOTCKRFNSMJTGD-PSWUJVJRSA-N	O=C(OC1C2C(=O)C(C)(C3C(=C4CC(=O)OC(C5=COC=C5)C4(C)CC3)C2)C(CC(=O)OC)C1(C)C)C	Lipids and lipid-like molecules	Prenol lipids	Triterpenoids		0.763	6061.79	5690.36	5254.95	5524	6558.61	5717.56	5682.79	6621.91	6764.16	6772.95	5768.95	7193.49	5976.23	6266.64	6226.49	6720.65	7016.53	6527.15	8647.54	8632.91	8647.54
POS_728	3.284	179.07	Methyl 4-hydroxycinnamate	[M+H]+	C10H10O3	NITWSHWHQAQBAW-QPJJXVBHSA-N	COC(=O)/C=C/C1=CC=C(C=C1)O					0.701	7364.12	4206.76	2366.86	1774.71	1314.98	6978.41	7539.34	5807.31	5222.71	3744.73	2618.98	7296.49	2542.73	8499.61	3708.6	2165.56	7092.96	3638.35	5273	4968.76	5403.1
POS_993	0.814	200.127	Methylecgonine	[M+H]+	C10H17NO3	QIQNNBXHAYSQRY-UHFFFAOYSA-N	CN1C2CCC1C(C(C2)O)C(=O)OC	Alkaloids and derivatives	Tropane alkaloids			0.739	36732.1	6310.11	7162.7	5288.83	7013.05	32154.3	37438.2	10207.2	26632.7	13356.5	11232.8	39270	7675.64	20166	10566.5	10641	42357.2	7042.99	19425.8	19425.5	19717.4
POS_1370	7.045	225.148	Methyl jasmonate	[M+H]+	C13H20O3	GEWDNTWNSAZUDX-WQMVXFAESA-N	CCC=CCC1C(CCC1=O)CC(=O)OC	Lipids and lipid-like molecules	Fatty Acyls	Lineolic acids and derivatives		0.717	14303	11891.2	14073.5	13253.4	15142.6	12415.5	13201.9	14509.1	16578.9	13471.6	14982	15977.7	13848.2	14487.1	15211.6	14123.5	15199.6	16156.5	18418.1	18417.9	18080.2
POS_2777	11.77	295.263	Methyl linoleate	[M+H]+	C19H34O2	WTTJVINHCBCLGX-NQLNTKRDSA-N	CCCCC/C=C\\C/C=C\\CCCCCCCC(=O)OC					0.972	1.34843e+06	1.31226e+06	1.12448e+06	766642	598913	957765	1.01873e+06	912404	734027	426083	371435	1.36567e+06	755103	1.05106e+06	1.5681e+06	362911	1.02356e+06	592742	845030	838446	845032
POS_11943	8.097	683.358	Methyllycaconitine Perchlorate, Delphinium sp.	[M+H]+	C37H50N2O10	XLTANAWLDBYGFU-UHFFFAOYSA-N	CCN1CC2(CCC(C34C5CC6C(CC(C5C6OC)(C(C(C23)OC)(C41)O)O)OC)OC)COC(=O)C7=C(C=CC=C7)N8C(=O)CC(C)C8=O	Lipids and lipid-like molecules	Prenol lipids	Diterpenoids		0.762	11792.5	1406.92	1184.33	2807.81	3136.28	12044.4	6755.85	2771.18	8924.74	15416.6	4184.31	7927.16	1545.55	5770.74	2081.09	6803.44	8515.27	2510.87	7224.23	6777.09	7222.59
POS_801	1.057	184.131	Methyprylon	[M+H]+	C10H17NO2	SIDLZWOQUZRBRU-UHFFFAOYSA-N	O=C1C(C)CN=C(O)C1(CC)CC	Organoheterocyclic compounds	Piperidines	Piperidinones		0.816	140972	24219.3	7737.07	16842.3	18592.9	276175	210938	30098.2	119038	22083.9	18864.3	102099	10048.3	92154.9	19532.6	19597.8	155919	18182.9	80508.8	82880.8	80505.2
POS_3640	3.121	330.134	Metolachlor ethanesulfonic acid	[M+H]+	C15H23NO5S	CIGKZVUEZXGYSV-UHFFFAOYSA-N	CCC1=C(C(=CC=C1)C)N(C(C)COC)C(=O)CS(=O)(=O)O	Benzenoids	Benzene and substituted derivatives	Anilides		0.72	14821.7	6937.42	11444.4	11992.9	10744.4	13401.3	9330.5	10127.4	8629.08	8972.29	8401.15	7215.08	17715	15928.7	27063.7	14845.2	11080.2	15416.1	12831	14455.1	10760.9
POS_2104	6.649	268.155	Metoprolol acid	[M+H]+	C14H21NO4	PUQIRTNPJRFRCZ-UHFFFAOYSA-N	CC(C)NCC(COC1=CC=C(C=C1)CC(=O)O)O	Benzenoids	Phenol ethers			0.754	37351.9	28281.1	28273.9	27349.8	28162.6	27227.4	27101.9	29704.4	38304.5	26902.6	27759	26034.9	29728.8	27485.7	28941.6	27405.9	39946.2	28246.1	28113.7	28111.8	28926.7
POS_2082	6.767	266.172	Mirtazapine	[M+H]+	C17H19N3	RONZAEMNMFQXRA-UHFFFAOYSA-N	CN1CCN2C(C1)C3=C(C=CC=C3)CC4=CC=CN=C42	Organoheterocyclic compounds	Piperazinoazepines		C07570	0.736	353132	245997	236852	246628	242195	249133	260181	242203	366630	248936	250372	254981	240502	247764	247709	239774	358714	237578	255357	258093	258093
POS_12126	10.975	693.413	Monensin	[M+Na]+	C36H62O11	GAOZTHIDHYLHMS-KEOBGNEYSA-N	O=C(O)C(C)C(OC)C(C)C1OC2(OC(C)(CC2)C3OC(CC)(CC3)C4OC(CC4C)C5OC(O)(CO)C(C)CC5C)CC(O)C1C	Lipids and lipid-like molecules	Fatty Acyls	Fatty acids and conjugates		0.735	15383.7	8745.65	5017.03	967.325	2190.98	8115.85	3437.55	14890.9	6221.83	6017.82	5757.94	4265.93	2438.7	3879.42	1015	4506.05	14522.2	1355.49	6545.56	6205.94	6197.83
POS_7635	3.92	469.131	Monotropitoside	[M+Na]+	C19H26O12	VHUNCYDAXJGCLO-AHMNSWSSSA-N	COC(=O)C1=C(C=CC=C1)O[C@H]2[C@@H]([C@H]([C@@H]([C@@H](CO[C@H]3[C@@H]([C@H]([C@@H](CO3)O)O)O)O2)O)O)O	Organic oxygen compounds	Organooxygen compounds	Carbohydrates and carbohydrate conjugates		0.892	8974.36	23673	12979	7964.01	10451.9	15234.9	10858.9	23819.5	10377.8	11436.8	12588.5	11482.1	16720	17604.8	18832.8	11140.4	16765.6	12376.8	215132	211140	215120
POS_6410	2.543	421.168	Morusin	[M+H]+	C25H24O6	XFFOMNJIDRDDLQ-UHFFFAOYSA-N	CC(=CCC1=C(OC2=C(C1=O)C(=CC3=C2C=CC(O3)(C)C)O)C4=C(C=C(C=C4)O)O)C					0.802	25426	548.429	497.392	164.687	250.422	26167.1	42503.1	1131.53	39136.8	10843.3	319.072	8856.69	712.793	27725.3	5187.39	3170.73	49635.3	2170.69	11861.5	11051	11898.9
POS_6818	2.991	435.182	Mundulone	[M+H]+	C26H26O6	KJTDZAHLWHEULN-UHFFFAOYSA-N	O=C1C(=COC=2C=C3OC(C)(C)C(O)CC3=CC21)C=4C=CC=5OC(C=CC5C4OC)(C)C	Phenylpropanoids and polyketides	Isoflavonoids	Isoflavans		0.79	30655.5	31431.5	26796.6	11853.2	10710.9	135103	116999	19829.2	64943.2	8796.56	13397.5	26777	16519.3	117429	14219.6	13699.9	139851	9208.44	21119.8	22003.4	21998.5
POS_7818	9.809	477.198	Mundulone acetate	[M+H]+	C28H28O7	QUQMZWZRFQKNFP-UHFFFAOYSA-N	O=C(OC1CC2=CC=3C(=O)C(=COC3C=C2OC1(C)C)C=4C=CC=5OC(C=CC5C4OC)(C)C)C	Phenylpropanoids and polyketides	Isoflavonoids	Isoflavans		0.725	17362.4	15314.9	11667.9	6175.95	9822.7	15961	31061.6	18271.2	28319	8514.37	9346.71	23301.6	12222	13624.7	11157.4	9228.28	21281.5	8697.28	14870.3	14961.1	14966.9
POS_2638	2.121	289.124	Myclobutanil	[M+H]+	C15H17ClN4	HZJKXKUJVSEEFU-UHFFFAOYSA-N	CCCCC(C#N)(CN1C=NC=N1)C2=CC=C(C=C2)Cl	Phenylpropanoids and polyketides	Homoisoflavonoids	Homoisoflavones		0.742	115590	47468.1	29224.8	22527.2	24665.8	134845	102001	53881.2	109866	60553.6	42007.6	104572	35993.3	74814.7	48589.1	47315.3	126046	17669	72902.4	72901.9	73844.9
POS_4136	5.154	343.118	Mycophenolic acid	[M+Na]+	C17H20O6	HPNSFSBZBAHARI-RUDMXATFSA-N	O=C1OCC2=C1C(O)=C(C(OC)=C2C)CC=C(C)CCC(=O)O	Organoheterocyclic compounds	Isocoumarans	Isobenzofuranones	C20380	0.713	12656.2	1495.46	1019.93	419.878	982.705	18151.9	13321	3444.5	6927.12	1499.58	1558.02	19427.3	881.812	2292.95	1061.61	1504.38	26270	691.513	6339.94	6272.82	6272.85
POS_3367	4.516	319.043	Myricetin	[M+H]+	C15H10O8	IKMDFBPHZNJCSN-UHFFFAOYSA-N	C1=C(C=C(C(=C1O)O)O)C2=C(C(=O)C3=C(C=C(C=C3O2)O)O)O	Phenylpropanoids and polyketides	Flavonoids	Flavones	C10107	0.871	661.781	926.811	571.415	198.515	627.267	687.875	912.12	740.513	816.58	1376.17	956.198	887.33	985.519	1046.79	1337.9	1258.48	2136.42	2625.59	45473.5	45478.8	45940.6
POS_896	4.029	193.085	Myristicin	[M+H]+	C11H12O3	BNWJOHGLIBDBOB-UHFFFAOYSA-N	C=CCC1=CC2=C(C(=C1)OC)OCO2	Organoheterocyclic compounds	Benzodioxoles		C10480	0.872	18744.3	5838.67	2738.2	2648.78	3385.61	10168.2	15375.5	4444.84	7866.15	3431.37	3269.37	17492.1	2682.24	10576.8	3355.2	3695.99	13534.4	2130.87	8350.2	8529.45	8521.77
POS_1711	7.52	244.226	N-(2-Hydroxyethyl)dodecanamide	[M+H]+	C14H29NO2	QZXSMBBFBXPQHI-UHFFFAOYSA-N	CCCCCCCCCCCC(=NCCO)O	Organic acids and derivatives	Carboximidic acids and derivatives	Carboximidic acids		0.725	8566.46	7771.32	7736.92	7939.26	7345.27	8411.49	7802.59	7467.95	8750.76	7231.52	7689.09	7157.32	7605.37	7364.63	7210.8	6760.06	9269.41	7743.32	7032.28	7023.67	7192.27
POS_4588	10.455	356.351	N-(2-Hydroxyethyl)icosanamide	[M+H]+	C22H45NO2	AUJVQJHODMISJP-UHFFFAOYSA-N	CCCCCCCCCCCCCCCCCCCC(=NCCO)O	Organic nitrogen compounds	Organonitrogen compounds	Amines		0.798	90462.5	73324.9	78875.3	77536.3	75209.9	70610.3	72219.7	64060.2	77718.2	73875.6	64296.9	66227.6	77743	74426.1	71859.3	61183.1	84084.8	80401.9	64688.1	70935.3	69221
POS_2175	9.093	272.257	N-(2-Hydroxyethyl)tetradecanamide	[M+H]+	C16H33NO2	JHIXEZNTXMFXEK-UHFFFAOYSA-N	CCCCCCCCCCCCCC(=NCCO)O	Organic nitrogen compounds	Organonitrogen compounds	Amines		0.709	74238.8	62397.9	58737.3	58743.8	56674.8	63385.1	66015.9	64395.1	82649.9	59653.8	63353.5	65189.9	64487.5	62962.4	64482.6	60093.3	73360.5	67155.1	56171.6	54937.8	54935.2
POS_548	4.83	164.106	N-(2-Phenylethyl)acetamide	[M+H]+	C10H13NO	MODKMHXGCGKTLE-UHFFFAOYSA-N	CC(=NCCC1=CC=CC=C1)O	Organic acids and derivatives	Carboxylic acids and derivatives	Carboxylic acid derivatives		0.867	12600.8	2857.5	1767.97	2471.96	1689.6	21959.3	15159.4	1626.61	13104	3926.36	3064.35	17820	2197.75	2990.44	2141.64	3549.91	11974.4	2439.76	8065.36	7854.68	8065.13
POS_4451	3.078	353.083	N(4)-Acetylsulfadimethoxine	[M+H]+	C14H16N4O5S	DQWIIKBKAIPUPY-UHFFFAOYSA-N	CC(=NC1=CC=C(C=C1)S(=O)(=O)NC2=NC(=CC(=N2)OC)OC)O	Benzenoids	Benzene and substituted derivatives	Benzenesulfonamides		0.794	14570.8	30117.7	38307.7	14673.5	10189.6	25783.8	16388.6	26212.7	14602.9	17687.2	8004.49	11652.7	19097.3	73672.6	41598.8	10595.9	14756.4	10956.4	21579.8	21538.2	21593.3
POS_3406	2.44	321.094	N(4)-Acetylsulfamethazine	[M+H]+	C14H16N4O3S	LJKAKWDUZRJNPJ-UHFFFAOYSA-N	CC1=NC(=NC(=C1)C)NS(=O)(=O)C2=CC=C(C=C2)N=C(C)O	Benzenoids	Benzene and substituted derivatives	Benzenesulfonamides		0.762	2226.9	92246.5	63869.2	13792.4	19689.5	13951.1	800.104	86399.5	1288.92	2200.72	1579.05	2375.54	20980.8	14698.9	11756.5	3520.65	1729	20461.9	22318.5	19760.9	22286
POS_2364	0.817	282.119	N6-Methyladenosine	[M+H]+	C11H15N5O4	VQAYFKKCNSOZKM-IOSLPCCCSA-N	CNC1=NC=NC2=C1N=CN2[C@H]3[C@@H]([C@@H]([C@@H](CO)O3)O)O	Nucleosides, nucleotides, and analogues	Purine nucleosides			0.828	18464.2	6934.08	7133.24	11819	12012.8	9512.32	18307.9	7754.04	21574.7	15312.2	15260	14292.8	15510.9	14475.5	21521.2	14495.1	29108.8	13860.3	15578.7	15141.1	15141.7
POS_857	0.752	189.16	N6,N6,N6-Trimethyl-L-lysine	[M+H]+	C9H20N2O2	MXNRLFUSFKVQSK-QMMMGPOBSA-N	C[N+](C)(C)CCCC[C@@H](C(=O)[O-])N	Organic acids and derivatives	Carboxylic acids and derivatives	Amino acids, peptides, and analogues	C03793	0.813	270937	64374.4	48127.6	94922.1	87340.7	192975	165112	93452.8	252790	100699	148870	327085	125479	105620	197590	137142	281442	98675.6	203584	200692	200670
POS_1878	11.419	256.225	N-[(8-Tert-butyl-1,4-dioxaspiro[4.5]decan-2-yl)methyl]ethanamine	[M+H]+	C15H29NO2	AUYSPPNVFQBFHX-UHFFFAOYSA-N	CCNCC1COC2(CCC(CC2)C(C)(C)C)O1	Organic oxygen compounds	Organooxygen compounds	Ethers		0.728	22224.5	18826.7	13351.6	25738.5	13781.9	22564.7	16388.2	17823.5	24640.3	20011.7	22069.6	21324.1	13481.9	14129.6	19773.1	29745	24003.8	22606.7	35560.7	35564.4	36041.2
POS_2133	8.132	270.241	N-[(8-Tert-butyl-1,4-dioxaspiro[4.5]decan-2-yl)methyl]propan-1-amine	[M+H]+	C16H31NO2	YYICKHZBDGQJBW-UHFFFAOYSA-N	CCCNCC1COC2(CCC(CC2)C(C)(C)C)O1	Organic oxygen compounds	Organooxygen compounds	Ethers		0.725	24793.5	19606.1	19596.3	19767.4	17667.7	19019.9	18126.3	18008.2	23532.2	17225.9	19959.5	20336.5	18574.6	18935.1	18601.6	15199.9	23710.5	15752.3	18981.9	18633.3	18981.9
POS_1184	6.348	214.179	N-(9-Oxodecyl)acetamide	[M+H]+	C12H23NO2	JRJBWKJICGFLDP-UHFFFAOYSA-N	CC(O)=NCCCCCCCCC(C)=O	Organic acids and derivatives	Carboxylic acids and derivatives	Carboxylic acid derivatives		0.824	131950	107734	97970.4	105132	100991	105127	104127	100698	149846	103011	111694	102623	105355	105337	108899	101670	135670	101477	110704	108869	110707
POS_12898	10.625	745.415	Naadp	[M]+	C21H28N6O18P3	QOTXBMGJKFVZRD-HISDBWNOSA-O	NC1=NC=NC2=C1N=C[N]2C3OC(CO[P](O)(=O)O[P](O)(=O)OCC4OC(C(O)C4O)[N+]5=CC=CC(=C5)C(O)=O)C(O)C3O[P](O)(O)=O	Nucleosides, nucleotides, and analogues	(5'->5')-dinucleotides			0.852	69347.6	127297	94457.9	6784.97	8240.77	62901.6	26389.2	106834	32829.3	32571.2	23140.1	67334.6	6639.02	13563.3	13628.1	27415.6	43564.8	9056.76	54856.3	56374.7	54709.2
POS_234	0.768	131.117	N-Acetylputrescine	[M+H]+	C6H14N2O	KLZGKIDSEJWEDW-UHFFFAOYSA-N	CC(=NCCCCN)O	Organic acids and derivatives	Carboximidic acids and derivatives	Carboximidic acids	C02714	0.738	29129.6	2291.35	4172.74	1200.16	1341.61	14036.6	23697.2	5828.88	18976.9	1683.59	2537.2	18082.7	1691.14	5479.95	3436.13	3430.32	32668	1422.87	12815	11724.8	11721.6
POS_1025	4.789	203.117	N-Acetyltryptamine	[M+H]+	C12H14N2O	NVUGEQAEQJTCIX-UHFFFAOYSA-N	CC(=NCCC1=CNC2=C1C=CC=C2)O	Organoheterocyclic compounds	Indoles and derivatives	Indoles		0.811	7539.32	1271.03	1367.1	2044.29	1862.58	6534.95	8767.12	2398.36	3876.12	1920.64	1543.23	13634.7	5064.1	2411.51	2223.91	2773.42	12110.9	3385.68	6130.94	5391.71	5398.65
POS_746	2.473	180.1	N-Acetyltyramine	[M+H]+	C10H13NO2	ATDWJOOPFDQZNK-UHFFFAOYSA-N	OC1=CC=C(C=C1)CCN=C(O)C	Benzenoids	Phenols	1-hydroxy-2-unsubstituted benzenoids		0.87	222127	211822	47175	82473.4	68521.6	520088	406135	165585	278953	55161.2	84161.6	193502	133552	44563.8	144588	87800.8	148169	73853.3	172255	170957	172255
POS_2217	8.03	275.2	Nandrolone	[M+H]+	C18H26O2	NPAGDVCDWIYMMC-IZPLOLCNSA-N	O=C1C=C2CCC3C(CCC4(C)C(O)CCC34)C2CC1	Lipids and lipid-like molecules	Steroids and steroid derivatives	Estrane steroids	C07254	0.746	33426.5	30159.2	15986.9	8283.75	8753.91	29673.8	21981.4	22009.9	42739	17487.9	15428.2	33888.5	9280.74	13865.1	11358.1	15117.2	46163.6	8577.51	23335.3	25037.3	23340.1
POS_10610	4.672	603.169	Naringin	[M+Na]+	C27H32O14	DFPMSGMNTNDNHN-CSIAVLANSA-N	O=C1C2=C(O)C=C(OC3OC(CO)C(O)C(O)C3OC4OC(C)C(O)C(O)C4O)C=C2OC(C5=CC=C(O)C=C5)C1					0.821	6332.57	6013.52	8116.43	3851.29	2657.65	8554.51	5429.97	5221.36	4230.28	3288.47	2173.74	4305.27	4186.48	10579.8	5597.79	3067.82	6090.84	2759.15	11976	12526	12522.6
POS_8325	12.277	499.426	N-Behenoyl-5-hydroxytryptamine	[M+H]+	C32H54N2O2	XNISEOLHGQOJHH-UHFFFAOYSA-N	CCCCCCCCCCCCCCCCCCCCCC(=O)NCCC1=CNC2=C1C=C(C=C2)O	Organoheterocyclic compounds	Indoles and derivatives	Tryptamines and derivatives		0.765	29069.9	7750.6	7563.22	4669.27	4826.59	19679.9	35039.9	11252.4	13178.9	7449.69	7632.13	29555.6	5555.91	6203.32	6191.17	7492.89	70913.9	3869.8	14830.4	14893.4	14830.4
POS_1179	6.154	214.088	N-Butylbenzenesulfonamide	[M+H]+	C10H15NO2S	IPRJXAGUEGOFGG-UHFFFAOYSA-N	CCCCNS(=O)(=O)C1=CC=CC=C1	Benzenoids	Benzene and substituted derivatives	Benzenesulfonamides		0.77	24599.1	24829.4	18890.7	19918	19406.4	24099.5	19285.5	19521.1	25382.2	22887.4	22444.9	16016.2	22092.1	20577.7	22070.8	20664.3	21722.3	17982.8	21097.8	19889.6	21094.2
POS_208	4.666	128.106	N-Cyclohexylformamide	[M+H]+	C7H13NO	SWGXDLRCJNEEGZ-UHFFFAOYSA-N	OC=NC1CCCCC1	Organic acids and derivatives	Carboxylic acids and derivatives	Carboxylic acid derivatives		0.859	165820	115494	100133	125079	111360	93535.5	107270	110016	150808	100409	103873	103729	99500.6	98266	107950	99667.1	142707	100452	100319	106806	101217
POS_1786	6.971	250.176	N-Desmethyltramadol	[M+H]+	C15H23NO2	VUMQHLSPUAFKKK-UHFFFAOYSA-N	CNCC1CCCCC1(C2=CC=CC(=C2)OC)O	Benzenoids	Phenol ethers	Anisoles		0.852	773665	718896	732642	713564	736495	621724	631998	724902	831368	713834	750689	629864	746531	700317	722599	733668	776103	762132	641375	632708	632680
POS_2040	5.104	264.195	N-Desmethylvenlafaxine	[M+H]+	C16H25NO2	MKAFOJAJJMUXLW-UHFFFAOYSA-N	CNCC(C1=CC=C(C=C1)OC)C2(CCCCC2)O	Benzenoids	Phenol ethers	Anisoles		0.768	10779.4	1439.09	811.465	588.024	970.104	1788.22	8030.67	2465.88	3362.18	1967.93	1531.84	6346.13	676.986	3795.35	980.843	674.68	9061.68	643.931	2874.41	3033.61	3026.34
POS_953	6.349	197.152	Neryl acetate	[M+H]+	C12H20O2	HIGQPQRQIQDZMP-FLIBITNWSA-N	O=C(OCC=C(C)CCC=C(C)C)C	Lipids and lipid-like molecules	Fatty Acyls	Fatty alcohol esters	C09861	0.797	63225.4	56173	69602	57282.8	48557.1	75730.4	47882.2	54545.4	69557.8	58257.2	57644.8	55542.4	60445.8	54901.1	59168.6	52435.1	54838.6	61314.3	65926.2	67972.3	65935.2
POS_726	14.1	178.121	N-Formylmethamphetamine	[M+H]+	C11H15NO	GLSMSUZWTDVJMA-UHFFFAOYSA-N	CC(CC1=CC=CC=C1)N(C)C=O	Benzenoids	Benzene and substituted derivatives	Phenethylamines		0.793	18451.9	17596.7	17981.2	15936	18085.6	17238.1	16602	17874.3	15259	16599.9	16214.6	16383.4	15907.2	19286.1	17306.8	19719.2	16019.5	18856	16926.6	18083.2	16931.3
POS_176	1.592	123.054	Nicotinamide	[M+H]+	C6H6N2O	DFPAKSUCGFBDDF-UHFFFAOYSA-N	N=C(O)C=1C=NC=CC1	Organoheterocyclic compounds	Pyridines and derivatives	Pyridinecarboxylic acids and derivatives	C00153	0.947	95309.5	89440.7	87742	43291.1	47695.9	81948.4	93519	98934.3	51224.6	48469.9	52019.8	112147	62340.2	98800	61361.4	53565.4	101672	43258.3	107020	107699	107147
POS_404	1.324	152.069	N-Methylanthranilic acid	[M+H]+	C8H9NO2	WVMBPWMAQDVZCM-UHFFFAOYSA-N	O=C(O)C=1C=CC=CC1NC	Benzenoids	Benzene and substituted derivatives	Benzoic acids and derivatives	C03005	0.77	121193	76534.8	69140.8	58297.9	61029	133123	154978	69795.7	171550	63216.2	45662.1	142393	96471.8	87414.5	107300	58037.6	164364	58461.2	121465	112727	121443
POS_2899	3.413	300.16	N-Methylcoclaurine	[M+H]+	C18H21NO3	BOKVLBSSPUTWLV-INIZCTEOSA-N	CN1CCC2=C(C=C(C(=C2)OC)O)[C@@H]1CC3=CC=C(C=C3)O	Organoheterocyclic compounds	Isoquinolines and derivatives	Benzylisoquinolines	C05176	0.774	434896	199665	356055	576047	327837	270008	71076	205144	46432.7	113453	129459	121248	228330	375530	422717	251700	176066	257032	277961	272054	278039
POS_1027	0.766	203.149	N,N-Dimethylarginine	[M+H]+	C8H18N4O2	YDGMGEXADBMOMJ-LURJTMIESA-N	O=C(O)C(N)CCCNC(=N)N(C)C	Organic acids and derivatives	Carboxylic acids and derivatives	Amino acids, peptides, and analogues	C03626	0.948	319868	20248	18221.3	28799.3	20117.3	214111	100577	39307.7	141648	26551.1	58845.2	306645	41729.8	54589.4	71824.8	57407.8	378864	38735.5	129992	136846	125503
POS_1197	8.42	214.25	N,N-Dimethyldodecylamine	[M+H]+	C14H31N	YWFWDNVOPHGWMX-UHFFFAOYSA-N	CCCCCCCCCCCCN(C)C	Organic nitrogen compounds	Organonitrogen compounds	Amines		0.74	11949.1	10256	9612.64	9310.13	9314.24	13175.9	8591.88	9459.05	12036.1	9436.76	9642.06	9413.06	9563.73	9801.29	9924.22	9641	13217.3	10022.3	10609.3	10853.2	10608.6
POS_1466	8.456	230.246	N,N-Dimethyldodecylamine N-oxide	[M+H]+	C14H31NO	SYELZBGXAIXKHU-UHFFFAOYSA-N	CCCCCCCCCCCCN(=O)(C)C	Organic nitrogen compounds	Organonitrogen compounds	Aminoxides		0.874	195223	203915	179431	150755	144703	168428	170143	165476	189960	147911	156535	175541	194172	176632	205340	148187	186752	152643	211293	209724	211292
POS_5934	7.294	403.136	Nobiletin	[M+H]+	C21H22O8	MRIAQLRQZPPODS-UHFFFAOYSA-N	O=C1C=C(OC2=C(OC)C(OC)=C(OC)C(OC)=C12)C=3C=CC(OC)=C(OC)C3	Phenylpropanoids and polyketides	Flavonoids	O-methylated flavonoids	C10112	0.909	2104.12	1285.79	1041.56	5852.3	32989.6	1684.61	1737.48	1413.58	2437.51	30648.8	5271.01	2521.76	21624.2	1460.95	1680.74	4270.03	2721.98	45133.3	12301.3	12301.4	12119.4
POS_6705	2.969	431.145	Nodakenin	[M+Na]+		HXCGUCZXPFBNRD-DNLMCPORSA-N	CC(C)([C@H]1CC2=C(O1)C=C3C(=C2)C=CC(=O)O3)O[C@H]4[C@@H]([C@H]([C@@H]([C@H](O4)CO)O)O)O	Phenylpropanoids and polyketides	Coumarins and derivatives	Furanocoumarins		0.768	8679.61	19228.1	15665.4	8108.71	2288.29	5330.1	20314	9875.07	16667	1302.76	1258.88	10619.4	5670.88	7242.64	1817.21	1254.48	26896.2	4676.05	4318.7	7404.2	7375.28
POS_1784	11.454	250.176	N,O-Didesmethylvenlafaxine	[M+H]+	C15H23NO2	MMSWXJSQCAEDLK-UHFFFAOYSA-N	CNCC(C1=CC=C(C=C1)O)C2(CCCCC2)O	Organic oxygen compounds	Organooxygen compounds	Alcohols and polyols		0.777	97721.3	72683	73466.8	127876	68769.7	85528.7	100675	78228.1	114493	93196.9	99276.9	85942.5	72750.9	69607.5	93291.4	128967	120800	120388	173045	172672	171255
POS_6873	4.029	437.234	Nonaethylene glycol	[M+Na]+	C18H38O10	YZUUTMGDONTGTN-UHFFFAOYSA-N	C(COCCOCCOCCOCCOCCOCCOCCOCCO)O	Organic oxygen compounds	Organooxygen compounds	Ethers		0.857	42156.6	23281.9	22526.9	22425.7	23105.4	27236.4	28355	23230.9	39517.4	22519.5	22057.3	30133.8	26672.8	25240.5	24656.4	23707.5	44718.2	22642.8	31654.6	32376.6	32164.5
POS_6239	4.599	414.269	Norbuprenorphine	[M+H]+	C25H35NO4	YOYLLRBMGQRFTN-IOMBULRVSA-N	CC(C)(C)[C@](C)([C@H]1C[C@]23CC[C@@]1([C@H]4[C@]53CCN[C@@H]2CC6=CC=C(C(=C65)O4)O)OC)O	Benzenoids	Phenanthrenes and derivatives			0.759	56254.3	36090.4	36632.2	35739.9	37510.3	39821.8	40418.5	40675.3	57204.7	38481.1	37105.5	39760	37615.3	38274	37314.5	38260.7	55265	38616.1	38200.4	38676.7	38675.4
POS_2712	3.585	293.098	Norcimifugin	[M+H]+	C15H16O6	FHCHSXPHLRBEBR-UHFFFAOYSA-N	CC(C)(C1CC2=C(O1)C=C3C(=C2O)C(=O)C=C(O3)CO)O					0.786	170798	117690	52593.8	30329.2	24514.5	139990	168443	57930.3	151767	18006.8	25288.7	95804.9	24109.9	57177.7	43252.4	23888.7	99028.3	24408.9	67461	68087.6	67719
POS_3804	4.808	335.118	Nor-Dentatin	[M+Na]+	C19H20O4	WYMMNGQSPNWCIK-UHFFFAOYSA-N	C=CC(C)(C)C1=C2C(=C(C3=C1OC(=O)C=C3)O)C=CC(C)(C)O2	Phenylpropanoids and polyketides	Coumarins and derivatives	Pyranocoumarins		0.821	5566.07	7136.3	3733.82	3823.64	4190.42	5589.43	3269.43	4095.9	3833.52	6807.1	6106.52	7971.61	13283.8	5112.76	4019.56	7458.1	5168.48	3953.9	6345.02	6513.02	6512.68
POS_406	2.354	152.07	Norepinephrine	[M-H2O+H]+	C8H11NO3	SFLSHLFXELFNJZ-QMMMGPOBSA-N	C1=C(C=C(C(=C1)O)O)[C@H](CN)O	Benzenoids	Phenols	Benzenediols	C00547	0.722	2138.5	33225.6	14611.9	2728.19	1477.55	3419.48	2780.7	29925.2	2853.32	3648.34	1280.98	1957.86	3994.02	2362.02	3859.39	1578.72	6418.68	4795.14	25887.7	26156.1	26154.9
POS_9740	4.119	565.156	Normetanephrine	[M+H]+	C26H28O14	MMDUKUSNQNWVET-VYUBKLCTSA-N	C1[C@@H]([C@@H]([C@H]([C@@H](O1)C2=C3C(=C(C(=C2O)[C@H]4[C@@H]([C@H]([C@@H]([C@H](O4)CO)O)O)O)O)C(=O)C=C(O3)C5=CC=C(C=C5)O)O)O)O	Phenylpropanoids and polyketides	Flavonoids	Flavonoid glycosides		0.912	107847	118239	74462.8	37409.7	31696.8	185569	73505.1	143398	67313.1	39249.5	36811.9	86415.3	69347.2	99476.3	81693.7	44598	94134.1	31322.7	84529	84533.3	85230.4
POS_1962	10.504	259.204	Octadeca-2,4,9-trien-6-yne-1,18-diol	[M+H-H2O]+	C18H28O2	YZQVZNIBOPZYDK-UTKXXTPHSA-N	OCC=CC=CC#CCC=CCCCCCCCCO					0.838	56288	106563	50681	20112.5	20336.3	54992.2	43679.1	106394	41360.7	25257.5	26764.1	52070.9	12178	27608.5	15618.8	32878	55859.4	11722.3	54318.3	59433.7	54369.1
POS_5648	3.786	393.209	Octaethylene glycol	[M+Na]+	C16H34O9	GLZWNFNQMJAZGY-UHFFFAOYSA-N	C(COCCOCCOCCOCCOCCOCCOCCO)O	Organic oxygen compounds	Organooxygen compounds	Ethers		0.865	82853.6	33511.3	31033.2	31012.4	30587.1	44383.3	50141.9	33745.1	65879.6	32722.6	29896	43614.9	32342.9	37969.8	33467.8	31460.5	76634.6	32092.7	43288.1	43656	43288.2
POS_3931	5.976	338.182	Olopatadine	[M+H]+	C21H23NO3	JBIMVDZLSHOPLA-LSCVHKIXSA-N	CN(C)CC/C=C\1/C2=C(C=CC=C2)COC3=CC=C(C=C13)CC(=O)O	Organoheterocyclic compounds	Benzoxepines	Dibenzoxepines	C07789	0.75	36812.7	44548	45884.9	45398.5	46884.9	31829.7	30242.2	41892.1	45565.3	41611.7	40991	29425.5	49132.3	39099.1	44512.4	44696.7	39374	49671.1	35585.7	35627.8	34759.8
POS_7093	3.418	447.183	Orientanol E	[M+Na]+	C25H28O6	LYELCCACUCFABR-UHFFFAOYSA-N	CC(=CCC1=C(C2=C(C(=C1O)CC=C(C)C)OCC(C3=CC=C(C=C3O)O)C2=O)O)C	Phenylpropanoids and polyketides	Isoflavonoids	Isoflavans		0.749	10293.6	403.871	532.119	503.997	1184.6	14034.9	12187.8	507.954	7639.16	9870.83	1425.99	6715.08	5899.87	179147	309.828	330.677	3951.89	557.697	14160.6	14162.1	14440.8
POS_7124	3.515	448.194	Oxaline	[M+H]+	C24H25N5O4	SOHAVULMGIITDH-ZXPSTKSJSA-N	C=CC(C)(C)[C@@]12C=C(C(=O)N3/C(=C/C4=CN=CN4)/C(=N[C@@]13N(C5=C2C=CC=C5)OC)O)OC	Organoheterocyclic compounds	Indoles and derivatives	Pyridoindoles		0.712	41578.2	5653.66	6293.79	6328.02	5301.8	34776	22706.7	8214.48	23899.2	4567.95	7866.97	39803.8	7389.6	9319.88	5946.26	7519.76	48169.9	5409.47	15208.1	15235.8	15008
POS_7442	3.974	461.156	Oxytetracycline	[M+H]+	C22H24N2O9	FYDOORKXBWEKQM-GUQPPTOYSA-N	C[C@]1(C2=CC=CC(=C2C(=C3[C@@H]1[C@@H]([C@H]4[C@@H](C(=O)/C(=C(\N)/O)/C(=O)[C@]4(C3=O)O)N(C)C)O)O)O)O	Phenylpropanoids and polyketides	Tetracyclines			0.934	142444	124613	93449.9	109728	132817	119816	137036	125485	166634	142924	137982	133871	205016	196631	193938	133785	172583	122196	153409	153411	153619
POS_7953	4.383	483.147	Paeonolide	[M+H]+	C20H28O12	IDZZECHGWAZTIB-SBJDUPFUSA-N	CC(=O)C1=C(C=C(C=C1)OC)O[C@H]2[C@H]([C@H]([C@@H]([C@@H](O2)CO[C@H]3[C@H]([C@H]([C@H](CO3)O)O)O)O)O)O					0.776	2078.99	735.213	230.913	332.354	446.526	1298.31	2216.47	1233.11	1259.34	869.497	437.575	2340.71	405.569	449.537	680.113	646.609	3180.4	605.568	43536.7	43827.9	43654
POS_4681	0.675	360.15	Palatinose	[M+NH4]+	C12H22O11	PVXPPJIGRGXGCY-TZLCEDOOSA-N	OCC1OC(OCC2OC(O)(CO)C(O)C2O)C(O)C(O)C1O	Organic oxygen compounds	Organooxygen compounds	Carbohydrates and carbohydrate conjugates		0.923	2.46932e+06	5.3723e+06	3.78797e+06	2.32726e+06	2.06305e+06	2.27675e+06	1.44347e+06	5.04682e+06	1.38287e+06	755259	719917	2.00239e+06	659345	584205	1.05932e+06	1.0363e+06	1.31688e+06	2.70687e+06	2.2174e+06	2.21754e+06	2.20131e+06
POS_4420	0.819	352.16	Palmatine	[M+H]+	C21H22NO4+	QUCQEUCGKKTEBI-UHFFFAOYSA-N	COC1=C(C2=C[N+]3=C(C=C2C=C1)C4=CC(=C(C=C4CC3)OC)OC)OC	Alkaloids and derivatives	Protoberberine alkaloids and derivatives			0.724	5202.76	1280.18	1327.29	1297.5	1263.32	5209.54	6560.8	1332.31	5978	1976.17	1419.12	4454.63	1706.04	2885.7	1995.03	1719.89	6227.06	1453.41	2913	2867.44	2952.77
POS_1889	10.993	256.263	Palmitic amide	[M+H]+	C16H33NO	HSEMFIZWXHQJAE-UHFFFAOYSA-N	O=C(N)CCCCCCCCCCCCCCC					0.84	3.94883e+07	6.03425e+07	5.75985e+07	4.5647e+07	3.01493e+07	6.07907e+07	7.03675e+07	4.01646e+07	4.42469e+07	3.80339e+07	4.80243e+07	4.25543e+07	7.39481e+07	7.54921e+07	7.97428e+07	5.48613e+07	6.44035e+07	5.32662e+07	5.78024e+07	5.72321e+07	5.72291e+07
POS_2856	11.172	298.273	Palmitoleoyl Ethanolamide	[M+H]+	C18H35NO2	WFRLANWAASSSFV-FPLPWBNLSA-N	CCCCCC/C=C\CCCCCCCC(=NCCO)O	Organic nitrogen compounds	Organonitrogen compounds	Amines		0.71	132683	122418	110208	83058.4	84591.7	63700.8	95911.5	120363	114721	66134.4	46338.8	125125	101953	109303	150086	60893.7	124934	89312.6	106482	106567	103212
POS_3277	2.163	315.105	Pantoyl lactone glucoside	[M+Na]+	C12H20O8	BFCZPWYLRHFBNO-DTJAAUDXSA-N	O=C1OCC(C)(C)C1OC2OC(CO)C(O)C(O)C2O	Lipids and lipid-like molecules	Fatty Acyls	Fatty acyl glycosides		0.853	27759.8	7895.71	9874.92	9316.29	9430.06	34779.1	37918.2	10364.1	41004.7	16765.4	9891.36	23701.2	13993.9	17117.9	9243.36	9658.81	47197.3	8760.29	19830.8	19833	19980.2
POS_366	1.889	149.059	p-Coumaraldehyde	[M+H]+	C9H8O2	CJXMVKYNVIGQBS-OWOJBTEDSA-N	O=CC=CC1=CC=C(O)C=C1	Phenylpropanoids and polyketides	Cinnamaldehydes		C05608	0.784	46846.3	5626.32	5643.74	9878.99	6602.72	44898.2	12568.1	3152.23	10785.1	6426.69	4535.48	38028	11979.2	8015.76	14699.4	6802.12	15525.8	6631.12	16692.8	16584.2	16692.7
POS_2248	3.499	277.166	p-Cumaroylagmatin	[M+H]+	C14H20N4O2	AKIHYQWCLCDMMI-UHFFFAOYSA-N	C(CCNC(=N)N)CN=C(C=CC1=CC=C(C=C1)O)O	Phenylpropanoids and polyketides	Cinnamic acids and derivatives	Hydroxycinnamic acids and derivatives		0.824	14882.7	24697.8	24914.1	20690	51636.1	36776.9	28107.2	49641.6	30166.7	42533.4	34752.3	32017.9	30293.7	32016.9	61495.9	55084.2	57672.6	86291	5.21653e+06	5.21671e+06	5.23713e+06
POS_4500	1.827	354.094	Pentoxazone	[M+H]+	C17H17ClFNO4	JZPKLLLUDLHCEL-UHFFFAOYSA-N	CC(=C1C(=O)N(C2=CC(=C(C=C2F)Cl)OC3CCCC3)C(=O)O1)C	Benzenoids	Phenol ethers			0.708	23339.7	25076	16141.6	9224.96	8590.38	26955.5	21415.8	30002.5	25581.7	10394.1	12983.6	23038.9	13959.6	24446.2	27066.7	15098.9	29869.1	7664.93	19879.3	20237.6	20236.4
POS_3285	9.121	315.195	Pergolide	[M+H]+	C19H26N2S	YEHCICAEULNIGD-MZMPZRCHSA-N	CCCN1C[C@@H](C[C@@H]2C3=CC=CC4=C3C(=CN4)C[C@H]21)CSC	Organoheterocyclic compounds	Quinolines and derivatives	Indoloquinolines	C07425	0.706	16937.4	13896	9866.39	10241.8	8757.81	10186.7	15964.9	16665.6	14661.6	14796.9	6230.68	18937.1	9970.23	13436.6	10718.6	7961.53	21475.4	9254.61	19339.1	18691.3	18692.6
POS_4943	9.64	369.243	Perindopril	[M+H]+	C19H32N2O5	IPVQLZZIHOAWMC-QXKUPLGCSA-N	CCC[C@@H](C(=O)OCC)N[C@@H](C)C(=O)N1[C@H]2CCCC[C@H]2C[C@H]1C(=O)O	Organic acids and derivatives	Carboxylic acids and derivatives	Amino acids, peptides, and analogues	C07706	0.711	24556.3	26762.9	24739.9	23678	26532.9	27915.9	26750.6	24477.5	26311.5	25572.2	31952.6	25431.9	29811	25804.2	25449.4	27331.7	31276.8	29047.5	26322.9	26102.2	26323.1
POS_6904	4.292	439.156	Phenethyl 2-O-(beta-D-xylopyranosyl)-beta-D-glucopyranoside	[M+Na]+	C19H28O10	CGZNTHDUAFIKOH-BMVMOQKNSA-N	C1=CC=C(C=C1)CCO[C@H]2[C@@H]([C@H]([C@@H]([C@@H](CO)O2)O)O)O[C@H]3[C@@H]([C@H]([C@@H](CO3)O)O)O	Organic oxygen compounds	Organooxygen compounds	Carbohydrates and carbohydrate conjugates		0.872	331115	187987	129026	102652	87488.3	317761	254341	278434	213420	69522	126426	199169	164780	319115	136711	163240	314718	87042.9	210910	210909	215423
POS_553	13.266	165.089	Phenethyl acetate	[M+H]+	C10H12O2	MDHYEMXUFSJLGV-UHFFFAOYSA-N	O=C(OCCC=1C=CC=CC1)C	Benzenoids	Benzene and substituted derivatives		C12303	0.805	237036	175826	213120	159642	152278	189778	177744	156558	171403	112982	163652	190310	188393	176853	196824	156691	162887	183242	160313	160821	151722
POS_172	2.69	122.094	Phenethylamine	[M+H]+	C8H11N	BHHGXPLMPWCGHP-UHFFFAOYSA-N	NCCC=1C=CC=CC1	Benzenoids	Benzene and substituted derivatives	Phenethylamines	C05332	0.929	7575.53	9651.57	8621.95	5558.46	4855.08	23041.2	3554.07	12540	3631.36	3671.18	8698.64	16620	6951.34	9575.68	8077.28	8772.56	7623.79	6218.76	22622	22896.5	22896.4
POS_7644	2.721	469.169	Phenethyl sophoroside	[M+Na]+	C20H30O11	BSSIFJHEGYUPRJ-HNCKFYPBSA-N	C1=CC=C(C=C1)CCO[C@H]2[C@@H]([C@H]([C@@H]([C@@H](CO)O2)O)O)O[C@H]3[C@@H]([C@H]([C@@H]([C@@H](CO)O3)O)O)O	Organic oxygen compounds	Organooxygen compounds	Carbohydrates and carbohydrate conjugates		0.842	115074	16296.2	13329.3	15564.6	13805.4	105237	21453.3	13578	44866.9	23639.7	14080.2	53893.9	30361	18609.5	32454.3	10230.2	22820.3	15872.9	33739.5	33738.4	34437.7
POS_2920	5.668	301.118	Phenmedipham	[M+H]+	C16H16N2O4	IDOWTHOLJBTAFI-UHFFFAOYSA-N	CC1=CC=CC(=C1)N=C(O)OC2=CC(=CC=C2)N=C(O)OC	Benzenoids	Benzene and substituted derivatives	Phenylcarbamic acid esters		0.78	35456.3	25720.1	25978.1	25804.3	25457.4	26150.1	27271.3	27806.9	37699.8	27525.2	27339.7	27349.4	27514.7	26437.5	29101.3	28485.4	34850.5	26340	28175.6	26658.3	28186.4
POS_6143	3.8	411.126	Phenyl 6-O-[(2R,3R,4R)-3,4-dihydroxy-4-(hydroxymethyl)tetrahydro-2-furanyl]-beta-D-glucopyranoside	[M+Na]+	C17H24O10	YORZZUYHPOREJM-DCSNAHRYSA-N	C1=CC=C(C=C1)O[C@H]2[C@@H]([C@H]([C@@H]([C@@H](CO[C@H]3[C@@H]([C@@](CO)(CO3)O)O)O2)O)O)O	Organic oxygen compounds	Organooxygen compounds	Carbohydrates and carbohydrate conjugates		0.725	438.435	427.019	463.876	444.899	510.484	3635.82	234.573	2362.78	32647.3	271.706	116.065	602.159	223.665	633.358	108.144	268.656	539.61	250.017	2292.8	2440.98	2292.78
POS_165	2.475	121.064	Phenylacetaldehyde	[M+H]+	C8H8O	DTUQWGWMVIHBKE-UHFFFAOYSA-N	C1=CC=C(C=C1)CC=O	Benzenoids	Benzene and substituted derivatives	Phenylacetaldehydes	C00601	0.85	48681.2	45830.3	13913.9	20322.1	20066.7	97830.8	83865.2	36909.7	60366.8	16362.1	21821	41092.8	31567.9	14100.6	32881.7	24758	33773	21988.3	38194.9	38911.8	38061.5
POS_1087	1.766	207.112	Phenylethylmalonamide	[M+H]+	C11H14N2O2	JFZHPFOXAAIUMB-UHFFFAOYSA-N	CCC(C1=CC=CC=C1)(C(=N)O)C(=N)O	Benzenoids	Benzene and substituted derivatives	Phenylacetamides		0.707	18094.5	7342.78	9080.36	7706.72	10493	20797	26743.6	7605.04	18443.4	3771.1	3981.46	41112.5	10440.1	32198.1	6375.28	1842.46	48411.3	9566.14	17147.9	17148	16970.6
POS_794	0.608	184.073	Phosphorylcholine	[M+H]+	C5H15NO4P+	YHHSONZFOIEMCP-UHFFFAOYSA-N	O=P([O-])(O)OCC[N+](C)(C)C	Organic nitrogen compounds	Organonitrogen compounds	Quaternary ammonium salts		0.961	136879	39537.3	82921.2	229393	204651	229591	116809	60457.4	103687	236974	203629	226098	283110	299826	280150	217859	169746	214024	182112	180898	182393
POS_573	11.641	167.034	Phthalic acid	[M+H]+	C8H6O4	XNGIFLGASWRNHJ-UHFFFAOYSA-N	O=C(O)C=1C=CC=CC1C(=O)O	Benzenoids	Benzene and substituted derivatives	Benzoic acids and derivatives	C01606	0.83	22925.4	13698.7	18006.1	16149.9	20823.9	21417	19510.4	21364	47557.1	21159.6	17823.7	24969.6	14136.7	13763.4	23373.9	23719.9	26332.3	17568.5	24353	24487.1	24225.9
POS_354	11.64	149.021	Phthalic anhydride	[M+H]+	C8H4O3	LGRFSURHDFAFJT-UHFFFAOYSA-N	C1=CC=C2C(=C1)C(=O)OC2=O					0.745	345274	235462	241046	459249	309828	342696	223434	275011	400610	288117	428535	384169	233666	215547	275694	225696	278438	399414	325821	325763	342478
POS_3364	10.016	318.3	Phytosphingosine	[M+H]+	C18H39NO3	AERBNCYCJBRYDG-KSZLIROESA-N	OCC(N)C(O)C(O)CCCCCCCCCCCCCC	Organic nitrogen compounds	Organonitrogen compounds	Amines	C12144	0.968	516532	449916	289551	164118	175471	507572	234770	399684	270250	188445	197181	461645	223749	258387	344742	210795	356057	178573	315656	315661	319642
POS_1109	5.63	209.124	Pilocarpine	[M+H]+	C11H16N2O2	QCHFTSOMWOSFHM-WPRPVWTQSA-N	CC[C@H]1[C@@H](CC2=CN=CN2C)COC1=O	Alkaloids and derivatives			C07474	0.709	61534	60146.4	55385	54564.7	61455.2	49921.7	44556.3	61828.4	64371.6	58921.1	56448.1	42666.5	56235.9	52279	53347.6	52753.5	58784.5	52655.1	44648.9	45295.6	44649.1
POS_416	4.074	153.127	p-Menth-4(8)-en-3-one	[M+H]+		NZGWDASTMWDZIW-UHFFFAOYSA-N	CC1CCC(=C(C)C)C(=O)C1	Lipids and lipid-like molecules	Prenol lipids	Monoterpenoids	C09893	0.724	81545.6	58275.4	65102.6	59615.8	58755.8	60590.8	56881.4	60581.7	85774.9	61673.3	70820.7	61283.4	68426.3	67068.8	72668.8	65347.5	94704.7	52769.7	120324	121820	120321
POS_4070	9.563	341.207	Poldine	[M+H]+	[C21H26NO3]+	CQRKVVAGMJJJSR-UHFFFAOYSA-N	C[N+]1(C)CCCC1COC(=O)C(C2=CC=CC=C2)(C3=CC=CC=C3)O	Benzenoids	Benzene and substituted derivatives	Diphenylmethanes		0.739	19631.9	46489.9	14504.8	9754.79	9511.31	20931.2	17062.8	22849	16968.9	11641.7	11843.1	24077.3	7523.95	14382.9	9295.73	11590.8	25683.9	9840.15	24931.8	24615.8	24614.9
POS_7235	0.828	453.135	Polygalatenoside A	[M+Na]+	C19H26O11	RXRSNDCGNOOFLH-VZNNHAMSSA-N	C1=CC=C(C=C1)C(=O)OC[C@@H]2[C@@H]([C@@H]([C@H]([C@@H](O[C@H]3CO[C@H](CO)[C@H]([C@@H]3O)O)O2)O)O)O	Organic oxygen compounds	Organooxygen compounds	Carbohydrates and carbohydrate conjugates		0.837	19644	1703.04	1259.22	2365.53	2118.79	32451.3	15481.5	3109.02	20814	2524.31	3477.94	16392.3	4122.12	4274.04	5141.39	3066.81	11039	2439.91	8618.37	8556.32	8556.22
POS_6998	2.981	443.151	Pomiferin	[M+Na]+	C25H24O6	GHCZYXUOYFOXIP-UHFFFAOYSA-N	CC(=CCC1=C2C(=C3C(=C1O)C(=O)C(=CO3)C4=CC(=C(C=C4)O)O)C=CC(C)(C)O2)C	Phenylpropanoids and polyketides	Isoflavonoids	Isoflavans	C10519	0.787	34786.8	5935.48	5954.75	3982.88	3908.58	28141.3	29870.6	16655.1	29443.6	4968.75	9548.31	35350.6	4559.74	10932.5	7286.83	10332.2	44324.5	3494.48	13313	12794.4	13350.6
POS_2742	7.946	294.204	Pramocaine	[M+H]+	C17H27NO3	DQKXQSGTHWVTAD-UHFFFAOYSA-N	CCCCOC1=CC=C(C=C1)OCCCN2CCOCC2	Benzenoids	Phenol ethers			0.784	35580.1	27995.6	27327.2	24451.6	23918.1	25950.7	25361.6	25264.4	31290	23648.7	23365.7	28691.3	19775.3	24127.9	26312.9	21473.8	39074.2	24674.7	27914	27914.3	28084
POS_8177	7.818	493.309	Primulin	[M]+	C23H25O12	PXUQTDZNOHRWLI-XSEKTIEYSA-O	COC1=C(O)C(=CC(=C1)C2=[O+]C3=C(C=C2OC4OC(CO)C(O)C(O)C4O)C(=CC(=C3)O)O)OC	Phenylpropanoids and polyketides	Flavonoids	Flavonoid glycosides		0.723	12268.3	655.588	359.567	270.366	537.667	1327.33	706.932	428.39	791.981	726.295	456.688	1621.45	517.631	312.347	503.201	536.19	1934.78	294.988	2734.14	2143.89	2741.86
POS_10085	2.979	579.148	Procyanidin B1	[M+H]+	C30H26O12	XFZJEEAOWLFHDH-UKWJTHFESA-N	C1=C(C=C(C(=C1)O)O)[C@@H]2[C@H](CC3=C(C=C(C(=C3O2)[C@H]4C5=C(C=C(C=C5O)O)O[C@H](C6=CC=C(C(=C6)O)O)[C@@H]4O)O)O)O	Phenylpropanoids and polyketides	Flavonoids	Biflavonoids and polyflavonoids	C10221	0.762	6206.29	12967.4	13875.4	2023.76	2529.88	9942.56	6984	10465	3031.11	3982.16	3820.44	5706.78	3544.26	12864.3	3715.37	4077.74	9652.59	3523.5	8501.53	8739.82	8501.15
POS_3287	11.459	315.227	Progesterone	[M+H]+	C21H30O2	RJKFOVLPORLFTN-LEKSSAKUSA-N	O=C1C=C2CCC3C(CCC4(C)C(C(=O)C)CCC34)C2(C)CC1	Lipids and lipid-like molecules	Steroids and steroid derivatives	Pregnane steroids	C00410	0.806	387624	124093	119917	114161	79960.5	259749	371805	131053	284828	111419	90812	357580	93716	187950	185348	75327.8	340933	97790.4	157773	161690	157767
POS_5498	8.57	388.105	Pyraclostrobin	[M+H]+	C19H18ClN3O4	HZRSNVGNWUDEFX-UHFFFAOYSA-N	COC(=O)N(C1=C(C=CC=C1)COC2=NN(C=C2)C3=CC=C(C=C3)Cl)OC	Organoheterocyclic compounds	Azoles	Pyrazoles		0.843	16245.2	1895.52	667.19	717.607	409.45	11789	25831.7	1800.87	6113.67	709.246	843.453	3979.06	352.861	473.022	740.563	416.325	105044	1327.65	9515.46	9515.43	9453.39
POS_3701	0.874	332.133	Pyridoxine + O-Hex	[M+H]+	C14H21NO8	MDLTWTOQCHCLSZ-UHFFFAOYSA-N	CC1=NC=C(COC2OC(CO)C(O)C(O)C2O)C(=C1O)CO	Organoheterocyclic compounds	Pyridines and derivatives	Pyridoxines		0.822	462984	79077.3	80453.5	50520	57435.5	396619	318350	103761	417795	53584.2	60103.6	375869	88241.4	149643	98212.7	67522.2	397722	52907.5	8441	8535.15	8533.44
POS_147	0.675	116.069	Pyrrolidin-1-ium-2-carboxylate	[M+H]+	C5H9NO2	ONIBWKKTOPOVIA-UHFFFAOYSA-N	C1CC(C(=O)O)NC1	Organic acids and derivatives	Carboxylic acids and derivatives	Amino acids, peptides, and analogues		0.911	204618	22672.4	22717.2	56408.9	34229.6	171232	28255.6	28135.5	72859.3	21795.8	31736.8	193840	39836.3	26046.9	93402.9	35498.2	59780.1	37900.7	92395.4	87193.7	92380.8
POS_2962	5.053	303.05	Quercetin	[M+H]+	C15H10O7	REFJWTPEDVJJIY-UHFFFAOYSA-N	C1=CC(=C(C=C1C2=C(C(=O)C3=C(C=C(C=C3O)O)O2)O)O)O	Phenylpropanoids and polyketides	Flavonoids	Flavones	C00389	0.935	14444.3	21393.7	10438.6	10541.4	17249.1	32913.7	13891.2	19816.1	24431	31526.8	20978.8	20233.3	26881.4	32332.4	33470.8	35403.9	61558.1	63225.8	1.08026e+06	1.08032e+06	1.10032e+06
POS_6814	4.895	435.094	Quercetin-3-O-xyloside	[M+H]+	C20H18O11	PZZRDJXEMZMZFD-UHFFFAOYSA-N	C1=CC(=C(C=C1C2=C(C(=O)C3=C(C=C(C=C3O)O)O2)OC4C(C(C(CO4)O)O)O)O)O	Phenylpropanoids and polyketides	Flavonoids	Flavonoid glycosides		0.795	9310.15	607.847	1397.19	2392.07	3094.18	9780.87	11863.9	1409.29	8896.6	4696.89	4025.23	11570.8	938.196	2910.16	1317.35	5665.94	14397.3	1753.09	19839.4	20401.7	20399.8
POS_3525	5.832	325.186	Quinidine	[M+H]+	C20H24N2O2	LOUPRKONTZGTKE-VPCNSNALSA-N	OC(C=1C=CN=C2C=CC(OC)=CC21)C3N4CCC(C3)C(C=C)C4	Alkaloids and derivatives	Cinchona alkaloids			0.732	8789.42	7194.25	5561.65	2140.97	1952.83	1389.79	1457.52	3168.48	1259.88	10877.1	3232.58	1573.97	16349.5	2632.61	2274.38	12567	1308.57	2371.14	5611.53	5203.29	5608.96
POS_10731	6.733	609.279	Reserpine	[M+H]+	C33H40N2O9	QEVHRUUCFGRFIF-MDEJGZGSSA-N	O=C(OC1CC2CN3CCC=4C=5C=CC(OC)=CC5NC4C3CC2C(C(=O)OC)C1OC)C6=CC(OC)=C(OC)C(OC)=C6	Alkaloids and derivatives	Yohimbine alkaloids		C06539	0.881	44339.5	31778.4	26792.1	28256.6	28762	30669.2	29197.3	28815	39642.5	27407.6	23636.6	28707.3	25464.6	26774.9	24988.1	25884.3	38630.1	27298.1	28852.7	30496	29654
POS_12848	4.496	741.222	Robinin	[M+H]+	C33H40O19	PEFASEPMJYRQBW-HKWQTAEVSA-N	C[C@H]1[C@@H]([C@H]([C@H]([C@H](OC[C@@H]2[C@@H]([C@@H]([C@H]([C@@H](O2)OC3=C(C4=CC=C(C=C4)O)OC5=C(C(=CC(=C5)O[C@H]6[C@@H]([C@@H]([C@H]([C@H](C)O6)O)O)O)O)C3=O)O)O)O)O1)O)O)O	Phenylpropanoids and polyketides	Flavonoids	Flavonoid glycosides		0.772	7491.32	5116.46	4260.23	2085.05	1835.51	10617	7384.68	6055.98	6721.06	2907.11	2214.64	6956.71	3977.65	7552	5378.37	1998.2	7655.81	2252.38	5193.48	4942.99	5194.19
POS_1986	7.288	261.194	Ropinirole	[M+H]+	C16H24N2O	UHSKFQJFRQCDBE-UHFFFAOYSA-N	CCCN(CCC)CCC1=CC=CC2=C1CC(=N2)O	Organoheterocyclic compounds	Indoles and derivatives	Indolines	C07564	0.713	9032.78	7629.4	7937.11	6551.17	8040.5	7071.41	7308.45	7205.3	8544.44	8883.06	5974.73	6031.56	7586.97	8239.78	8682.7	8078.93	9095.71	8105.32	8498	8677.31	8191.68
POS_3644	3.755	330.17	(R)-Reticuline	[M+H]+	C19H23NO4	BHLYRWXGMIUIHG-OAHLLOKOSA-N	CN1CCC2=C(C=C(C(=C2)OC)O)[C@H]1CC3=CC=C(C(=C3)O)OC	Organoheterocyclic compounds	Isoquinolines and derivatives	Benzylisoquinolines		0.938	1.75074e+06	1.64713e+06	1.29022e+06	993455	848845	1.61478e+06	791084	1.94164e+06	1.0138e+06	700646	585805	1.14739e+06	1.24328e+06	2.47231e+06	2.19727e+06	652489	1.17842e+06	872292	1.36259e+06	1.35475e+06	1.36259e+06
POS_224	0.977	130.096	(S)-2-(Pyrrolidin-2-yl)acetic acid	[M+H]+	C6H11NO2	ADSALMJPJUKESW-YFKPBYRVSA-N	C1C[C@@H](CC(=O)O)NC1	Organoheterocyclic compounds	Pyrrolidines			0.747	20616.5	4493.42	2025.18	2423.64	1400.94	30852.3	3916.31	18624.2	10039.9	2381.97	5827.83	47573.7	2634.99	3697.85	10576.4	14311	61378.4	1487.54	18220.7	19371	18206.7
POS_3115	2.696	309.094	Salicin	[M+H]+	C13H18O7	NGFMICBWJRZIBI-UJPOAAIJSA-N	C1=CC=C(C(=C1)CO)O[C@H]2[C@@H]([C@H]([C@@H]([C@H](O2)CO)O)O)O	Organic oxygen compounds	Organooxygen compounds	Carbohydrates and carbohydrate conjugates	C01451	0.786	21556	3546.99	2866.17	1793.08	1532.83	18645	34516.1	5363.19	19847	2351.56	2264.92	22676.4	1539.93	6997.05	1777.44	1734.22	15939.6	1719.87	10071.8	9833.6	10071.3
POS_3350	2.35	318.155	Salidroside	[M+NH4]+	C14H20O7	ILRCGYURZSFMEG-RKQHYHRCSA-N	OC1=CC=C(C=C1)CCOC2OC(CO)C(O)C(O)C2O	Organic oxygen compounds	Organooxygen compounds	Carbohydrates and carbohydrate conjugates		0.911	70471.8	137928	141553	74828.5	98755.6	56484.5	39164.8	97692.8	49186.2	31118.4	23941.7	44606.3	167068	121292	173708	28933.1	73238.4	101243	92578.1	94259.4	94256.8
POS_6302	3.787	416.285	Salmeterol	[M+H]+	C25H37NO4	GIIZNNXWQWCKIB-UHFFFAOYSA-N	C(CCCOCCCCC1=CC=CC=C1)CCNCC(C2=CC=C(C(=C2)CO)O)O	Benzenoids	Benzene and substituted derivatives	Benzyl alcohols	C07241	0.758	16947.8	15780.9	15412	16588.1	16604.3	16457.2	16596.6	15920.8	17073.2	16801.8	16906.1	17027.9	17645.5	16442.4	16656.7	17786.6	17881.8	16527.2	16982.5	16984.1	16886.7
POS_2093	4.364	267.155	Sambucinol	[M+H]+	C15H22O4	GFLMBFRNOPTZDK-CMBQYIQPSA-N	CC1=C[C@]23[C@](C)(CC1)[C@@]4(C)C[C@@H]([C@H]([C@@]4(CO)O2)O3)O	Organoheterocyclic compounds	Oxepanes			0.849	14714.7	12180.8	11366.2	11361.7	11749.7	12955.1	11691	11265.6	15364.6	13823.5	10714.7	9886.76	13140.1	12264.2	12847.4	13069	14828.2	12247	15985.9	15773.2	15986.3
POS_1746	2.94	247.131	Santonin	[M+H]+	C15H18O3	XJHDMGJURBVLLE-BOCCBSBMSA-N	C[C@H]1[C@@H]2CC[C@@]3(C)C=CC(=O)C(=C3[C@H]2OC1=O)C	Lipids and lipid-like molecules	Prenol lipids	Terpene lactones	C02206	0.71	7419.01	843.679	1008.92	402.556	1014.79	7103.67	4738.86	1985.32	4128.87	2437.24	2120.13	7087.39	952.083	1955.37	1625.47	3365.34	5880.16	562.665	3484.07	3347.49	3477.79
POS_9286	3.929	543.232	Satratoxin F	[M+H]+	C29H34O10	SJCPVUVBUQDGKN-VXWIUBPCSA-N	CC1=CC2C3(CC1)COC(=O)C4C5(CCOC(/C=C\C=C/C(=O)OC6CC(C7(CO7)C63C)O2)(C(=O)C)C5O)O4	Lipids and lipid-like molecules	Prenol lipids	Sesquiterpenoids		0.714	16275.8	2633.01	1550.59	1964.27	2183.6	14961.2	13277.3	5169.99	11063	2891.43	3585.06	9986.33	2250.21	4366.75	3306.36	4452.48	14786.3	1615.75	5208.26	5209.33	5321.21
POS_6907	3.357	439.157	Sayaendoside	[M+Na]+	C19H28O10	UWKRNCNWJVCHGZ-DERWZFJFSA-N	C1=CC=C(C=C1)CCO[C@H]2[C@@H]([C@H]([C@@H]([C@@H](CO)O2)O)O)O[C@H]3[C@@H]([C@@](CO)(CO3)O)O	Organic oxygen compounds	Organooxygen compounds	Carbohydrates and carbohydrate conjugates		0.854	918212	1.33855e+06	774152	437230	364387	1.18248e+06	1.03119e+06	1.26216e+06	991056	291197	542292	1.02332e+06	561770	763191	719403	584495	1.19403e+06	362141	812504	809430	820183
POS_14674	2.986	885.162	Sennoside	[M+Na]+	C42H38O20	IPQVTOJGNYVQEO-UHFFFAOYSA-N	C1=CC(=C2C(=C1)C(C3=CC(=CC(=C3C2=O)O)C(=O)O)C4C5=CC=CC(=C5C(=O)C6=C(C=C(C=C46)C(=O)O)O)OC7C(C(C(C(CO)O7)O)O)O)OC8C(C(C(C(CO)O8)O)O)O	Benzenoids	Anthracenes	Anthracenecarboxylic acids and derivatives		0.705	5301.66	4008.61	18389.5	1234.84	1024.61	8976.99	4763.59	2757.14	2451.87	2125.66	886.472	2803.84	2795.07	11317.5	5861.18	1011.75	5028.44	844.032	4194.18	4194.22	4162.56
POS_714	1.765	177.101	Serotonin	[M+H]+	C10H12N2O	QZAYGJVTTNCVMB-UHFFFAOYSA-N	C1=CC2=C(C=C1O)C(=CN2)CCN	Organoheterocyclic compounds	Indoles and derivatives	Tryptamines and derivatives	C00780	0.961	338430	76658.2	124973	92606.2	142398	303035	331817	99897.6	260297	46418.3	45405	591926	114733	409676	80591.5	24638.9	688921	125681	220066	223089	221571
POS_6641	1.502	429.145	Shanzhiside methyl ester	[M+H]+	C17H26O11	KKSYAZCUYVRKML-IRDZEPHTSA-N	C[C@@]1(C[C@H]([C@H]2[C@@H]1[C@@H](OC=C2C(=O)OC)O[C@H]3[C@@H]([C@H]([C@@H]([C@H](O3)CO)O)O)O)O)O	Lipids and lipid-like molecules	Prenol lipids	Terpene glycosides		0.805	22773.2	9243.17	3503.58	2245.58	1024.73	38007.9	8574.04	9961.77	16163	3884.75	4434.13	26415.1	4535.18	4041.14	9193.1	5195.92	3494.19	1315.88	11998.8	11502	11996.4
POS_1104	4.5	209.08	Sinapaldehyde	[M+H]+	C11H12O4	CDICDSOGTRCHMG-ONEGZZNKSA-N	O=CC=CC=1C=C(OC)C(O)=C(OC)C1	Benzenoids	Phenols	Methoxyphenols		0.753	32284	7240.84	6645.8	5497.15	4913.03	19852.5	28708.1	10839.1	15147.6	5902.92	5908.91	26137.1	5824.25	11223.2	6689.82	7392.31	25895.3	5797.15	13293.5	13680.4	13481
POS_1365	2.875	225.074	Sinapic acid	[M+H]+	C11H12O5	PCMORTLOPMLEFB-ONEGZZNKSA-N	COC1=CC(=CC(=C1O)OC)/C=C/C(=O)O	Phenylpropanoids and polyketides	Cinnamic acids and derivatives	Hydroxycinnamic acids and derivatives	C00482	0.735	8789.48	4202.33	5596.09	5799.42	5963.55	9386.76	8412.36	5574.23	8656.43	5803.94	5773.87	7579.05	7031.46	10394.5	8546.75	5352	8767.16	6875.86	8161.24	7910.38	7938.13
POS_898	3.237	193.086	Sinapyl alcohol	[M+H-H2O]+		LZFOPEXOUVTGJS-ONEGZZNKSA-N	COC1=CC(=CC(=C1O)OC)/C=C/CO	Benzenoids	Phenols	Methoxyphenols	C02325	0.915	237642	15810.2	14701.4	13882.6	12643.4	223385	229368	47857	156957	14893.6	21608.4	227985	15593.7	135708	34664.6	24025.3	229652	10722.5	88170.3	88170.3	89373.2
POS_3642	2.628	330.167	Sinomenine HCl	[M+H]+	C19H23NO4.HCl	YMEVIMJAUHZFMW-VUIDNZEBSA-N	CN1CC[C@@]23CC(=O)C(=C[C@@H]2[C@@H]1CC4=C3C(=C(C=C4)OC)O)OC.Cl					0.775	14310.4	2522.05	5591.9	5429.04	6062.46	7789.98	4650.96	2777.73	2436.67	2123.06	5481.29	6328.23	6965.83	8606.98	7760	5130.09	6031.37	4350.56	6552.27	6922.75	6554.96
POS_12325	13.691	706.461	Solanidine base + O-Hex-dHex	[M+H]+	C39H63NO10	ZLSYCIYRYZUJCZ-UHFFFAOYSA-N	CC1CCC2C(C)C3C(CC4C5CC=C6CC(CCC6(C)C5CCC43C)OC7C(C(C(C(CO)O7)O)O)OC8C(C(C(C(C)O8)O)O)O)N2C1	Lipids and lipid-like molecules	Steroids and steroid derivatives	Steroidal glycosides		0.704	25535.4	14863	8513.1	10254.3	8834.73	27197	15798.8	13918.6	16755.4	6479.64	7274.5	19879.8	12885.3	17448.5	22895.8	8891.85	23619.8	10043.5	15965.1	16592.5	16593.6
POS_14671	10.504	884.513	Solasonine	[M+H]+		QCTMYNGDIBTNSK-LFRCBARCSA-N	C[C@H]1CC[C@@]2([C@H]([C@H]3[C@@H](O2)C[C@@H]4[C@@]3(CC[C@H]5[C@H]4CC=C6[C@@]5(CC[C@@H](C6)O[C@H]7[C@@H]([C@H]([C@H]([C@H](O7)CO)O)O[C@H]8[C@@H]([C@H]([C@@H]([C@H](O8)CO)O)O)O)O[C@H]9[C@@H]([C@@H]([C@H]([C@@H](O9)C)O)O)O)C)C)C)NC1	Lipids and lipid-like molecules	Steroids and steroid derivatives	Steroidal glycosides		0.772	14951.1	20894.9	16528.9	2487.92	2082.59	14131.7	16925.5	27427.5	16329	3485.07	4448.91	11794.8	2634.17	2921.08	2182.98	5900.53	12157.8	3196.14	11400	11217.3	11527.7
POS_4621	9.143	358.237	Songorine	[M+H]+		CBOSLVQFGANWTL-UHFFFAOYSA-N	CCN1CC2(CCC(C34C2CC(C31)C56C4CC(=O)C(C5)C(=C)C6O)O)C	Lipids and lipid-like molecules	Prenol lipids	Diterpenoids		0.862	24077.9	7963.15	2405.47	11587.2	4119.41	18060	6328.59	7618.43	5754.62	3948.64	5598.54	15652.9	1763.04	1709.45	1763.95	4823.25	10852.3	1681.11	7497.21	8189.65	8184.12
POS_15144	12.463	959.539	Soyasaponin Ba	[M+H]+	C48H78O19	WFRQIKSNAYYUJZ-UHFFFAOYNA-N	O=C(O)C1OC(OC2CCC3(C)C(CCC4(C)C3CC=C5C6CC(C)(C)CC(O)C6(C)CCC54C)C2(C)CO)C(OC7OC(CO)C(O)C(O)C7OC8OC(CO)C(O)C(O)C8O)C(O)C1O	Lipids and lipid-like molecules	Prenol lipids	Terpene glycosides		0.722	79748.5	120363	30245.7	46919	31583.2	63825.4	64002.5	130382	34604	36207.1	34932.6	21528.7	29011.9	49223.3	47841.8	25988.8	67731.8	37029.9	68629.5	91122.9	69160.4
POS_1035	14.093	203.223	Spermine	[M+H]+	C10H26N4	PFNFFQXMRSDOHW-UHFFFAOYSA-N	C(CCNCCCN)CNCCCN	Organic nitrogen compounds	Organonitrogen compounds	Amines	C00750	0.732	9369.44	10096.4	10871.9	12615	12640.7	12137.5	11628	11838.7	11296.1	11388.3	11009.7	9363.96	9591.63	9030.65	9297.33	9387.29	9841.82	10632.2	10192.3	10472.8	11812.9
POS_576	3.035	167.068	(S)-Suspensaside	[M+H]+	C9H10O3	UILPJVPSNHJFIK-UHFFFAOYSA-N	CC(=O)C1=C(C=C(C=C1)OC)O	Organic oxygen compounds	Organooxygen compounds	Carbonyl compounds		0.73	23138.1	6304.71	5699.87	6703.41	7353.23	23835.2	23401.5	6010.65	21413.5	7171.06	6367.79	20973.6	7926.98	13665.2	9499.71	7035.8	25038.8	7489.15	13400	13702.2	13701.7
POS_323	0.687	144.1	Stachydrine	[M+H]+	C7H13NO2	CMUNUTVVOOHQPW-LURJTMIESA-O	C[N+]1(CCC[C@H]1C(=O)O)C					0.807	80665.1	9144.69	11493	7879.57	10229.1	70623.4	72353.8	17549.1	22232.7	19255.6	20140.7	123061	17565.8	21042.9	24053.4	21398.1	112688	11508.8	60792.2	60790.3	62225.3
POS_6161	13.04	411.36	STIGMASTA-4,22-DIEN-3-ONE	[M+H]+	C29H46O	MKGZDUKUQPPHFM-LPJPOILFSA-N	O=C1C=C2CCC3C(CCC4(C)C(CCC34)C(C=CC(CC)C(C)C)C)C2(C)CC1					0.733	85844	76681.5	83312.2	26721.6	36619.5	113463	50767.2	178458	46157.8	32762.5	47878.3	145368	25898.1	28505	14921	56427.5	313327	33572.6	71834.7	71849.9	70487.3
POS_6226	13.764	413.377	Stigmasterol	[M+H]+	C29H48O	HCXVJBMSMIARIN-PHZDYDNGSA-N	OC1CC2=CCC3C(CCC4(C)C(CCC34)C(C=CC(CC)C(C)C)C)C2(C)CC1	Lipids and lipid-like molecules	Steroids and steroid derivatives	Stigmastanes and derivatives		0.775	1.04758e+06	561015	532365	273848	449404	951410	1.12226e+06	1.14051e+06	704947	583963	1.04711e+06	1.9228e+06	287463	361249	194231	1.04268e+06	1.31338e+06	322001	731388	695949	731336
POS_4815	2.113	365.103	Sucrose	[M+Na]+	C12H22O11	CZMRCDWAGMRECN-UGDNZRGBSA-N	C([C@@H]1[C@H]([C@@H]([C@H]([C@H](O1)O[C@@]2(CO)[C@H]([C@@H]([C@@H](CO)O2)O)O)O)O)O)O	Organic oxygen compounds	Organooxygen compounds	Carbohydrates and carbohydrate conjugates	C00089	0.931	25467	49903.1	51718	13280.4	12264.9	24389.1	3729.19	37548.5	4930.22	14736.6	3108.1	15697.6	5931.02	9396.5	7241.98	9444.38	11745.5	11213	17837.2	19054.7	18962.3
POS_4104	7.03	342.144	Sulpiride	[M+H]+	C15H23N3O4S	BGRJTUBHPOOWDU-UHFFFAOYSA-N	CCN1CCCC1CN=C(C2=CC(=CC=C2OC)S(=O)(=O)N)O	Benzenoids	Benzene and substituted derivatives	Benzenesulfonamides		0.728	8098.7	7529.4	7239.01	6589.7	7635.12	8636.5	7920.31	7721.61	9714.8	6650.56	7073.8	6825.93	7615.07	7110.16	6179.11	7265.95	9909.41	6654.41	7625.75	7627.54	7807.77
POS_7089	4.653	447.126	Swertisin	[M+H]+	C22H22O10	ABRULANJVVJLFI-DGHBBABESA-N	COC1=C(C(=C2C(=O)C=C(C3=CC=C(C=C3)O)OC2=C1)O)[C@H]4[C@@H]([C@H]([C@@H]([C@@H](CO)O4)O)O)O	Phenylpropanoids and polyketides	Flavonoids	Flavonoid glycosides		0.861	7346.37	13082.2	8243.49	5012.41	9671.2	4102.98	2991.26	8776.67	7594.79	24236.6	9977.29	5830.77	7915.39	5668.88	2763.47	21001.8	5747.16	2116.71	10075.4	13752.1	10121.7
POS_776	3.95	183.064	Syringaldehyde	[M+H]+	C9H10O4	KCDXJAYRVLXPFO-UHFFFAOYSA-N	COC1=CC(=CC(=C1O)OC)C=O	Benzenoids	Phenols	Methoxyphenols		0.92	16440.6	5285.6	4188.37	4714.33	4519.94	16739.6	18281.3	7787.55	9747.27	4052.23	3909.77	16140.5	4944.76	8015.68	6405.63	5676.33	15324.8	3806.18	8419	8002.73	8578.56
POS_5568	3.236	390.174	Syringin	[M+H]+	C17H24O9	QJVXKWHHAMZTBY-GCPOEHJPSA-N	COC1=CC(=CC(=C1O[C@H]2[C@@H]([C@H]([C@@H]([C@H](O2)CO)O)O)O)OC)/C=C/CO	Organic oxygen compounds	Organooxygen compounds	Carbohydrates and carbohydrate conjugates		0.928	105644	6109.46	5778.56	5168.23	4818.85	96496.8	97483.9	21376.9	67186	6714.56	8755.23	99571.2	6262.67	60437.6	14443.3	10316.4	99551.8	4640.41	38071.1	38234.9	38234
POS_3893	6.517	337.197	Tabersonine	[M+H]+	C21H24N2O2	FNGGIPWAZSFKCN-ACRUOGEOSA-N	O=C(OC)C1=C2NC=3C=CC=CC3C24CCN5CC=CC(C1)(CC)C54	Alkaloids and derivatives	Plumeran-type alkaloids			0.751	239165	205145	212157	200189	202470	185047	187862	195241	268352	202239	201109	173953	200707	200914	205856	202528	250984	208019	190566	192219	190565
POS_5042	8.668	372.232	Tamoxifen	[M+H]+	C26H29NO	NKANXQFJJICGDU-QPLCGJKRSA-N	CC/C(=C(\C1=CC=CC=C1)/C2=CC=C(C=C2)OCCN(C)C)/C3=CC=CC=C3	Phenylpropanoids and polyketides	Stilbenes		C07108	0.802	50734.5	35326.9	37635.9	39526.9	36930.5	38981.1	36862.4	39225	52237.1	35696.1	41853.7	38703.1	37724.2	38662.5	37744.3	41062.9	52729.4	43438.5	36086.9	36097.3	35670.9
POS_5074	7.858	373.128	Tangeretin	[M+H]+	C20H20O7	ULSUXBXHSYSGDT-UHFFFAOYSA-N	COC1=CC=C(C=C1)C2=CC(=O)C3=C(C(=C(C(=C3OC)OC)OC)OC)O2	Phenylpropanoids and polyketides	Flavonoids	O-methylated flavonoids	C10190	0.954	5500.65	2865.39	2363.37	10784.4	132157	3114.53	3293.92	3305.38	3708	112808	14100.6	5169.03	36121.7	3313.15	2826.78	8382.2	5759.86	154049	31772.8	32550.5	31770.6
POS_6605	13.223	427.393	Taraxasterol	[M+H-H2O]+		XWMMEBCFHUKHEX-ZJJHUPNDSA-N	C[C@H]1[C@@H]2[C@H]3CC[C@@H]4[C@]5(CC[C@@H](C([C@@H]5CC[C@]4([C@@]3(CC[C@]2(CCC1=C)C)C)C)(C)C)O)C	Lipids and lipid-like molecules	Prenol lipids	Triterpenoids		0.819	31962	17505.4	9007.08	11073.9	5064.05	54595.6	32951.9	23476.4	15074.1	5695.45	8952.28	30270.6	12670.3	34004.9	13534.6	12916.3	33769.7	11815.4	1.16693e+06	1.16712e+06	1.1761e+06
POS_8648	6.624	515.243	Telmisartan	[M+H]+	C33H30N4O2	RMMXLENWKUUMAY-UHFFFAOYSA-N	CCCC1=NC2=C(C=C(C=C2C)C3=NC4=C(C=CC=C4)N3C)N1CC5=CC=C(C=C5)C6=C(C=CC=C6)C(=O)O	Benzenoids	Benzene and substituted derivatives	Biphenyls and derivatives	C07710	0.855	10442.9	5408.02	4660.65	3012.22	3635.99	8610.2	17667.9	9325.32	14286.7	1449.07	3982.44	28477.9	2712.71	8366.28	4328.21	3568.75	10845.4	3136.37	9658.72	9795.18	9303.72
POS_6273	5.667	415.229	Tentoxin	[M+H]+	C22H30N4O4	SIIRBDOFKDACOK-LFXZBHHUSA-N	CC(C)C[C@H]\1C(=O)N(C)/C(=C\C2=CC=CC=C2)/C(=N/CC(=O)N(C)[C@@H](C)/C(=N1)/O)/O	Organic acids and derivatives	Carboxylic acids and derivatives	Amino acids, peptides, and analogues		0.802	4110.09	757.518	706.144	1384.63	506.47	4711.84	4442.65	2579.21	6205.32	1852.13	643.108	6310.17	1459.25	2151.92	552.212	2107.2	5926.67	843.258	19494.8	18289.3	19494.2
POS_7725	5.101	472.326	Terfenadine	[M+H]+	C32H41NO2	GUGOEEXESWIERI-UHFFFAOYSA-N	CC(C)(C)C1=CC=C(C=C1)C(CCCN2CCC(CC2)C(C3=CC=CC=C3)(C4=CC=CC=C4)O)O	Benzenoids	Benzene and substituted derivatives	Diphenylmethanes	C07463	0.772	78467.2	5051.54	1847.28	1596.12	1361.37	38013.9	91811.9	13389.7	117376	6177.57	7532.26	90876.3	3252.34	18817.7	3297.6	10304.8	525369	1655.38	38105.2	38109.1	37732.4
POS_5051	10.912	372.311	Tetradecanoylcarnitine	[M+H]+	C21H41NO4	PSHXNVGSVNEJBD-LJQANCHMSA-N	CCCCCCCCCCCCCC(=O)O[C@H](CC([O-])=O)C[N+](C)(C)C	Lipids and lipid-like molecules	Fatty Acyls	Fatty acid esters		0.788	330546	669950	351245	247809	197927	224901	248475	372016	239571	166097	126688	381917	183635	226993	506339	134626	214859	236904	275098	293843	275265
POS_4792	10.414	363.311	Tetraethylene glycol monododecyl ether	[M+H]+	C20H42O5	WPMWEFXCIYCJSA-UHFFFAOYSA-N	CCCCCCCCCCCCOCCOCCOCCOCCO	Organic oxygen compounds	Organooxygen compounds	Ethers		0.73	504706	412175	453279	457633	476931	483371	510824	506638	664778	530666	501616	491332	505741	498370	482579	468094	562878	457498	431456	327542	431088
POS_2054	4.712	265.106	Thiamine	[M]+	C12H17N4OS	JZRWCGZRTZMZEH-UHFFFAOYSA-N	CC1=NC(=C(C[N+]2=CSC(=C2C)CCO)C=N1)N	Organoheterocyclic compounds	Diazines	Pyrimidines and pyrimidine derivatives	C00378	0.782	55283.5	12505.2	14706.1	15254.2	19362.6	44086.9	42260	19556.9	37756.8	13610.4	13058.8	54702.9	19732.3	22940	25050.1	23892.7	39279.8	14709.3	26646.6	28362.7	28341.7
POS_3624	5.014	329.155	Tiapride	[M+H]+	C15H24N2O4S	JTVPZMFULRWINT-UHFFFAOYSA-N	CCN(CC)CCN=C(C1=CC(=CC=C1OC)S(=O)(=O)C)O	Benzenoids	Benzene and substituted derivatives	Benzenesulfonyl compounds		0.814	9024.23	11923.7	7285.82	7650.1	4957.12	13573.9	10301.1	15110.3	13037.3	9693.93	6129.06	7908.64	6828.33	12339.8	8880.34	5431.73	17941.9	4235.98	99672.3	101467	99673.2
POS_856	0.704	189.135	Tilarginine	[M+H]+	C7H16N4O2	NTNWOCRCBQPEKQ-YFKPBYRVSA-N	O=C(O)C(N)CCCNC(=N)NC	Organic acids and derivatives	Carboxylic acids and derivatives	Amino acids, peptides, and analogues	C03884	0.819	91587.5	25796.5	21542.7	22059	18756.1	77009.1	18090.4	55886	65922	22526.7	55887.8	307171	28075.5	22852.8	50095.4	55393.3	401839	18772.2	99108.1	100794	99105.9
POS_3119	6.639	309.128	Toddalolactone	[M+H]+	C16H20O6	GLWPLQBQHWYKRK-UHFFFAOYSA-N	CC(C)(C(CC1=C(C=C2C(=C1OC)C=CC(=O)O2)OC)O)O					0.784	6270.66	5048.24	4859.44	4227.23	5143.3	4778.2	4828.32	5082.13	7704.54	4866.41	5069.44	4097.75	4253.03	5017.04	4452.97	5053.98	5856.15	5146.69	4963.29	4963.91	5069.95
POS_7067	12.423	445.368	Topsentisterol A2	[M+H]+	C29H48O3	ZCQZIDOFCDVBNA-WDTQPNHXNA-N	OC1CCC2(C)C3CCC4(C)C(CCC4C53OOC2(C=C5)C1)C(C)CC(C)C(C)C(C)C					0.793	122120	220620	74143.2	41506.7	34694.5	149306	87262.2	183326	79101.3	54955.7	36534.1	123505	40535.3	53661.8	54747.3	41185.8	120016	34437.5	92338.7	93210.5	93194.5
POS_836	4.835	186.221	Tributylamine	[M+H]+	C12H27N	IMFACGCPASFAPR-UHFFFAOYSA-N	CCCCN(CCCC)CCCC	Organic nitrogen compounds	Organonitrogen compounds	Amines		0.811	18968	12026.8	18004.5	15712.2	14030.8	13593.1	17661.2	19090	21305.2	16663.9	13156.2	14929	15771.5	15534	12931.3	12799.3	15802.5	15834	15404.6	15420.8	16186.5
POS_7090	2.372	447.143	Trichodermamide C	[M+H]+	C21H22N2O9	PCMUPOUDXMFDRE-NYGSYELISA-N	CN(C1=CC2=C(C(=C(C=C2)OC)OC)OC1=O)C(=O)C3=NO[C@H]4[C@@H](C=C[C@H]([C@]4(C3)O)O)O	Phenylpropanoids and polyketides	Coumarins and derivatives			0.722	31343.1	5368.32	4260.6	4758.16	5882.5	37106.4	24600	7440.35	25753.4	8478.48	6015.52	26187.3	6462.04	19084.4	8916.28	6196.59	42988.3	6877.89	18197.3	17618.5	17618.9
POS_7005	9.828	443.204	Trichoverrol A	[M+Na]+	C23H32O7	QFKRKMXPKBHGGO-OYWHZMLYSA-N	CC1=C[C@@H]2[C@@](CC1)(CO)[C@@]3(C)[C@@H](C[C@H]([C@]43CO4)O2)OC(=O)/C=C\C=C\[C@@H]([C@H](C)O)O	Lipids and lipid-like molecules	Prenol lipids	Sesquiterpenoids		0.833	17838.7	17150.3	13785.8	18915.4	14709.2	12508.7	15063.2	16531	22222.3	14854.5	15173.7	32068	17012	13382.2	19123.3	15214.1	22171.1	16102.7	17996.7	18319.4	17967.9
POS_384	14.057	150.111	Triethanolamine	[M+H]+	C6H15NO3	GSEJCLTVZPLZKY-UHFFFAOYSA-N	C(CO)N(CCO)CCO	Organic nitrogen compounds	Organonitrogen compounds	Amines	C06771	0.806	29902.9	29390.4	33262.6	29557.6	32175.5	30052.5	33454.7	34415.2	28875.4	34013.9	35352.9	34675.1	30056.1	34262.1	35086.1	30367.4	31301.3	28322.8	33694.1	34247.1	33693.7
POS_7630	4.653	469.108	Trifolirhizin	[M+Na]+		VGSYCWGXBYZLLE-QEEQPWONSA-N	C1[C@@H]2[C@H](C3=C(O1)C=C(C=C3)O[C@H]4[C@@H]([C@H]([C@@H]([C@H](O4)CO)O)O)O)OC5=CC6=C(C=C25)OCO6	Phenylpropanoids and polyketides	Isoflavonoids	Furanoisoflavonoids		0.711	303.439	220.253	120.428	149.927	35.6468	345.546	223.972	180.781	685.011	23378.8	1310.53	256.382	411.981	127.852	419.668	6499.92	208.305	140.464	2614.5	2614.73	2637.22
POS_287	0.666	138.053	Trigonelline	[M+H]+	C7H7NO2	WWNNZCOKKKDOPX-UHFFFAOYSA-N	C[N+]1=CC(=CC=C1)C(=O)[O-]	Alkaloids and derivatives			C01004	0.914	73788.3	18638.8	25435.4	11677	12664.1	31457.6	33978.6	9483.15	62133.7	111783	42504.2	71027.3	89874.3	33277.9	37035.7	66911.3	56522.7	17718.5	147898	148040	147604
POS_2095	9.06	267.17	Triisobutyl phosphate	[M+H]+	C12H27O4P	HRKAMJBPFPHCSD-UHFFFAOYSA-N	CC(C)COP(=O)(OCC(C)C)OCC(C)C	Organic acids and derivatives	Organic phosphoric acids and derivatives	Phosphate esters		0.851	17859.3	14860.5	16259.4	14352.9	14691.4	15507.4	15530.5	15869.6	20830.9	15499.6	17368.5	15890.5	15879.2	16868.1	18442.9	16740	21227.6	17685	22994.2	24944.7	22974.6
POS_8090	11.934	488.391	Tripalmitin	[M+NH4]+	C51H98O6	PVNIQBQSYATKKL-UHFFFAOYSA-N	CCCCCCCCCCCCCCCC(=O)OCC(COC(=O)CCCCCCCCCCCCCCC)OC(=O)CCCCCCCCCCCCCCC	Lipids and lipid-like molecules	Glycerolipids	Triradylcglycerols		0.797	26665.1	15112.6	9980.31	16210.3	37268.7	18544.2	124595	23359.5	42255.3	18055.6	10641.5	43755.4	34764.2	21401.7	27572.9	19513.5	20193.6	33963.2	31291.3	30872	32401
POS_3561	8.494	327.077	Triphenyl phosphate	[M+H]+	C18H15O4P	XZZNDPSIHUTMOC-UHFFFAOYSA-N	C1=CC=C(C=C1)OP(=O)(OC2=CC=CC=C2)OC3=CC=CC=C3	Organic acids and derivatives	Organic phosphoric acids and derivatives	Phosphate esters	C06017	0.919	65430.9	55154.8	53089.9	55704	53302.5	57446	55977.2	55157.6	73767.2	52178.5	52898.9	54759.7	55571.2	54678.7	54143.5	52101.1	69941.3	55436.3	51002	50353.5	51940.7
POS_2276	6.962	279.093	Triphenylphosphine oxide	[M+H]+	C18H15OP	FIQMHBFVRAXMOP-UHFFFAOYSA-N	C1=CC=C(C=C1)P(=O)(C2=CC=CC=C2)C3=CC=CC=C3	Benzenoids	Benzene and substituted derivatives	Phenylphosphines and derivatives		0.858	334189	297107	289027	309535	339997	361928	309418	287374	316411	325039	307974	317435	309058	298017	351778	303528	326491	367366	300652	300051	300049
POS_4654	5.607	359.146	Triptonide	[M+H]+	C20H22O6	SWOVVKGLGOOUKI-ZHGGVEMFSA-N	CC(C)[C@@]12[C@@H](O1)[C@H]3[C@@]4(O3)[C@]5(CCC6=C([C@@H]5C[C@H]7[C@]4(C2=O)O7)COC6=O)C					0.704	7212.45	6986.43	6247.47	10735.7	9161.4	14215.6	12688.6	4281.95	15959.1	46165.7	12562.6	10019.5	7470.05	30679.4	12492	14672.7	15494.6	8854.56	15017.5	14571.5	14570.9
POS_6628	8.394	428.889	Tris(1,3-dichloro-2-propyl)phosphate	[M+H]+	C9H15Cl6O4P	ASLWPAWFJZFCKF-UHFFFAOYSA-N	C(C(CCl)OP(=O)(OC(CCl)CCl)OC(CCl)CCl)Cl	Organic acids and derivatives	Organic phosphoric acids and derivatives	Phosphate esters		0.952	246255	200880	215975	208717	217713	204260	216288	234933	284216	230784	234497	208671	232975	216120	222576	221877	273196	238137	211403	204660	208468
POS_3560	7.298	327.006	Tris(1-chloro-2-propyl)phosphate	[M+H]+	C9H18Cl3O4P	KVMPUXDNESXNOH-UHFFFAOYSA-N	CC(CCl)OP(=O)(OC(C)CCl)OC(C)CCl	Organic acids and derivatives	Organic phosphoric acids and derivatives	Phosphate esters		0.894	247135	195788	191892	202974	221681	190770	202663	223656	264042	223253	218789	210258	228156	237235	219431	231180	276866	241790	239467	224249	239552
POS_5858	9.368	399.251	Tris(2-butoxyethyl) phosphate	[M+H]+	C18H39O7P	WTLBZVNBAKMVDP-UHFFFAOYSA-N	CCCCOCCOP(=O)(OCCOCCCC)OCCOCCCC	Organic acids and derivatives	Organic phosphoric acids and derivatives	Phosphate esters		0.74	36518.6	29262.1	28079.6	28382.9	28590.7	27865.6	26948.6	28787.6	38942.6	26952.3	29459.7	26812.6	28951.5	29657.6	28623.3	30086.6	35921.3	30358.9	34727.9	35555.7	34464.9
POS_500	3.146	161.106	Tryptamine	[M+H]+	C10H12N2	APJYDQYYACXCRM-UHFFFAOYSA-N	NCCC1=CNC=2C=CC=CC21	Organoheterocyclic compounds	Indoles and derivatives	Tryptamines and derivatives	C00398	0.98	14816.9	8278.97	10215.7	8787.18	10953.8	24417.4	26427.1	11344.8	15797.4	8834.57	8727.1	24759.8	9246.56	24097.8	6755.38	10158.8	49366.7	6057.65	14659.8	14684.2	15502
POS_321	3.145	144.08	Tryptophol	[M+H-H2O]+	C10H11NO	MBBOMCVGYCRMEA-UHFFFAOYSA-N	C1=CC2=C(C=C1)NC=C2CCO	Organoheterocyclic compounds	Indoles and derivatives	Indoles	C00955	0.812	160227	57763.3	73906.7	30971.6	43717.6	311460	340244	85565.6	136546	40289.3	64433.2	373162	60231.7	341832	46082.6	53506.9	773132	39170.3	169396	169396	170943
POS_14906	10.504	916.534	Tylosin	[M+H]+	C46H77NO17	WBPYTXDJUQJLPQ-VMXQISHHSA-N	CC[C@@H]1[C@H](/C=C(\C)/C=C/C(=O)[C@H](C)C[C@H](CC=O)[C@@H]([C@@H](C)[C@@H](CC(=O)O1)O)O[C@H]2[C@@H]([C@H]([C@@H]([C@@H](C)O2)O[C@H]3C[C@](C)([C@H]([C@H](C)O3)O)O)N(C)C)O)CO[C@H]4[C@@H]([C@@H]([C@@H]([C@@H](C)O4)O)OC)OC	Organic oxygen compounds	Organooxygen compounds	Carbohydrates and carbohydrate conjugates		0.769	24669.8	36172.7	21063.7	2347.35	3124.67	18558.7	19373.8	36444.3	22113.8	4053.82	5820.47	16534.8	2462.29	3800.3	1622.57	8542.71	22311	2780.96	14291.2	15249.3	14284
POS_4935	3.756	369.188	Uncarine A	[M+H]+	C21H24N2O4	JMIAZDVHNCCPDM-DQDWJNSRSA-N	O=C(OC)C1=COC(C)C2CN3CCC4(C(O)=NC=5C=CC=CC54)C3CC12	Organoheterocyclic compounds	Indolizidines			0.82	94857.9	127611	88246.8	58879.7	64207.2	131814	136260	104231	109095	32548.7	60343.9	253599	63927.7	139150	97607	66517.3	133202	54870.1	92402	91747.9	93406
POS_533	8.757	163.109	Valerophenone	[M+H]+	C11H14O	XKGLSKVNOSHTAD-UHFFFAOYSA-N	CCCCC(=O)C1=CC=CC=C1	Organic oxygen compounds	Organooxygen compounds	Carbonyl compounds		0.72	18936	16076.9	13745	14477.5	16013.5	16217.3	14423.1	14678.3	24127.4	13528.8	17373.7	14048.2	12977.7	13736	13292.2	15400.4	20495.3	17552.6	15286.7	13675	15273.3
POS_2266	8.143	278.207	Venlafaxine	[M+H]+	C17H27NO2	PNVNVHUZROJLTJ-UHFFFAOYSA-N	CN(C)CC(C1=CC=C(C=C1)OC)C2(CCCCC2)O	Benzenoids	Phenol ethers	Anisoles	C07187	0.773	60116.4	32325.8	47571.8	53011.9	40833.3	48221	55864.7	40239	69831	37922.1	48372.7	47695.8	47607.3	43696.9	29573.2	40784.7	42730.1	33476.6	27275.8	27140.2	32466.6
POS_7359	10.334	457.231	Vindoline	[M+H]+	C25H32N2O6	CXBGOBGJHGGWIE-LAVVCGCLSA-N	CC[C@]12C=CCN3[C@H]1[C@@]4(CC3)[C@@H]([C@@]([C@H]2OC(=O)C)(C(=O)OC)O)N(C5=C4C=CC(=C5)OC)C					0.79	91165.9	184765	138192	64782.9	71557.1	81745.5	124202	164811	104172	43857	46422.3	79422.1	119920	79056	98258.5	43798.7	60547.1	68167.7	95168.6	91150.4	95145.2
POS_4391	6.769	351.212	Vinpocetine	[M+H]+	C22H26N2O2	DDNCQMVWWZOMLN-UHFFFAOYSA-N	CCC12CCCN3CCC4=C(C13)N(C5=C4C=CC=C5)C(=C2)C(=O)OCC	Alkaloids and derivatives	Eburnan-type alkaloids			0.784	33298.6	36217	23200	11830.4	11134.9	28888.7	36812.5	34961.6	38617.5	37536.7	28347.8	38234.7	15389.2	29782.9	23841.7	27500.4	35813	11294.3	32155.8	33758.2	32152.2
POS_2545	2.481	286.2	Viridiflorine	[M+H]+	C15H27NO4	BWQSLRZZOVFVHJ-ABHRYQDASA-N	O=C(OCC1CCN2CCCC21)C(O)(C(O)C)C(C)C	Organoheterocyclic compounds	Pyrrolizidines			0.788	91571.7	12608	10653.6	7839.07	9659.99	75996.7	97461.9	27815.7	116808	10702.5	36742.1	135161	14739.5	36652.1	14767.4	39253.9	153283	8222.08	46059.3	45085.2	45078.9
POS_7748	13.831	473.401	Vitamin E acetate	[M+H]+	C31H52O3	ZAKOWWREFLAJOT-UHFFFAOYSA-N	O=C(OC=1C(=C(C=2OC(C)(CCC2C1C)CCCC(C)CCCC(C)CCCC(C)C)C)C)C	Lipids and lipid-like molecules	Prenol lipids	Quinone and hydroquinone lipids		0.811	144414	67757.4	43283.7	69282.3	61038.2	118429	136926	88174.4	118537	38347.7	52887.3	132088	64340.4	74061.3	91214.7	56012.1	111228	52151.3	76402.5	78254.9	78234.9
POS_10089	10.136	579.177	Vitexin 2''-O-rhamnoside	[M+H]+	C27H30O14	LYGPBZVKGHHTIE-HUBYJIGHSA-N	O=C1C=C(OC=2C1=C(O)C=C(O)C2C3OC(CO)C(O)C(O)C3OC4OC(C)C(O)C(O)C4O)C=5C=CC(O)=CC5	Phenylpropanoids and polyketides	Flavonoids	Flavonoid glycosides		0.756	56642.3	59614.5	73276.7	82634.1	66888	44483.1	49325.5	45707.5	59635.2	73400.7	66628.8	49440.6	63992.2	59477.6	79476.7	75972	61511.5	82649.2	62464	67091.4	61138.1
POS_5180	2.416	377.139	Xanthohumol	[M+Na]+	C21H22O5	ORXQGKIUCDPEAJ-YRNVUSSQSA-N	CC(=CCC1=C(C=C(C(=C1O)C(=O)/C=C/C2=CC=C(C=C2)O)OC)O)C	Phenylpropanoids and polyketides	Linear 1,3-diarylpropanoids	Chalcones and dihydrochalcones	C16417	0.803	29323.5	4724.14	4395.36	3494.85	3774.31	23366.6	16792	6750.87	17845.1	6760.86	5396.83	18488.3	6843.89	25332	5180.79	9619.26	97271.2	3814.83	25061.8	25458.8	25060.9
POS_5234	5.469	379.136	xi-3-Hydroxy-5-phenylpentanoic acid O-beta-D-Glucopyranoside	[M+Na]+	C17H24O8	HRYIDVZLDQBLFF-UHFFFAOYSA-N	C1=CC=C(C=C1)CCC(CC(=O)O)OC2C(C(C(C(CO)O2)O)O)O	Lipids and lipid-like molecules	Fatty Acyls	Fatty acyl glycosides		0.847	14608.7	9348.92	3217.8	8259.65	7669.14	19828	21757.1	7251.77	10507.4	10566.6	9233.25	11262.6	5730.34	8319.22	6881.05	6463.38	7681.85	7321.98	153344	151419	153343
POS_8978	2.599	531.166	Xolegel	[M+H]+	C26H28Cl2N4O4	XMAYWYJOQHXEEK-OZXSUGGESA-N	CC(=O)N1CCN(CC1)C2=CC=C(C=C2)OC[C@H]3CO[C@](CN4C=CN=C4)(C5=CC=C(C=C5Cl)Cl)O3	Organoheterocyclic compounds	Diazinanes	Piperazines		0.737	20892.9	681.927	649.58	390.589	408.543	12770	12348.3	2338.42	13065.3	544.229	919.525	9148.38	494.844	6446.47	1942.67	1305.11	9803.36	486.505	5484.97	5658.9	5485.77
POS_569	0.819	166.086											10297	4696.27	6298.93	4759.05	5412.1	9475.95	12439.9	5678.4	10731.8	7782.79	5719.91	9936.34	7145.42	9463.18	8951.44	5391.69	15019.1	5317.3	7906.29	7690.89	7690.65
POS_158	2.32	120.044											46788.5	7223.86	6476.34	10908.2	8437.99	31520.6	5665.3	8661.64	12274.2	4854.82	7046.63	16342.3	12406.3	9864.16	21052.4	6294.33	5906.5	6512.95	11949.9	11950.8	12486.1
POS_218	0.66	130.048											99740.1	53486.2	100768	38356.5	36259.6	58173.6	28188.7	52742.2	92503.2	14998.2	92658.9	138508	67489.6	23709.6	98899.3	91537.5	124976	38851.7	75054	75058.1	74543.1
POS_221	0.703	130.085											91134.5	35601.3	577030	33755.5	30801.8	78623.2	27149.8	40465.3	55850.2	35240.9	37434	75807.9	98449.7	37785.2	78747.6	41726.2	39785.6	33782.7	282066	285325	285298
POS_241	0.624	133.06											82783.6	73939.4	87902	31664.7	29194.9	53887.6	87567.8	149052	152311	20221.2	90914.5	179595	75058.1	34228.2	153181	103572	178747	29389	96571.9	95137.7	95137.4
POS_270	0.84	136.06											19158.6	7347.44	3602.1	4317.26	3142.12	16197.8	21800.6	10380.1	22585.3	6442.17	5746.55	15959.1	3605.2	12525.2	7299.19	5417.73	26184.7	2789.12	11499	11193.9	11619.7
POS_351	0.621	148.06											41836.8	43983.1	47584.4	25006.7	22312.4	42371.2	32043.3	38604.8	34739.5	17073	12403.7	40670.3	24926.9	21081.8	22675.7	14539.2	32267.3	27741.4	31672.2	32138.6	31631.8
POS_381	0.816	150.058											127845	21674.3	19629.4	15434.6	10809.1	105915	22762.8	17137.9	48583.6	8365.36	8726.71	99429.3	21409.7	18133.8	34217.7	8758.53	39907.4	11695.3	36217.8	37002.3	36878.1
POS_436	0.82	155.033											23305.8	3627.25	4116.34	1922.66	2084	20870.9	32836.5	7278.32	26184.8	2556.01	4181.72	17250.7	2995.05	6536.35	3843.11	5072.81	37665.6	1934.29	11381	11280.3	11380.9
POS_456	0.678	156.075											250213	28254.8	31521.9	67614.7	56100.5	192110	64027.8	42289.6	99458.1	55311.2	56313.3	215986	53628.4	41788.1	99149	63995.2	146849	59650.3	106753	107172	107170
POS_609	0.817	170.08											17941.9	10157.1	9817.28	8533.4	8982.72	16216.6	22702.3	17882.7	25387.3	10780.5	9037.53	12362.5	16432.4	16380.5	15613	8822.66	23710.5	9555.56	18230.4	15621.6	18245.2
POS_687	0.686	175.119											242666	77260.5	57554	91433.6	64811.1	307677	27873.9	304491	123836	40709.1	203876	873038	63363.8	66782.4	243386	410345	867378	68854.3	283875	283726	289903
POS_770	0.783	182.08											28342.3	1679.13	2535.78	5671.21	3761.83	4876.64	2435.07	1382.29	2403.51	2065.53	2118.63	2344.33	3316.32	3446.88	8597.81	2671.69	2613.62	5453.34	5377.12	5431.08	5380.08
POS_1057	2.38	205.097											163274	87586	72335.1	97755.8	57519.8	135631	65406.9	28180.6	53003.4	38485.4	25367.9	132321	98645.9	107543	76603.9	97946.6	106478	79286.7	72562.5	72574.1	69911.6
POS_1143	5.906	211.13											4849.29	6709.14	3359.59	5206.51	5456.69	5849.38	4197.43	6980.08	4393.65	5906.63	5654.17	4479.02	6948.97	6192.77	8721.01	7697.25	8930.17	9076.81	24720.2	26070.9	24716.5
POS_1291	2.023	220.117											186432	60906.2	61101.3	41730.2	40995.1	192879	172660	45321.2	185727	88749	69917.1	196395	78093.9	106866	74635.2	72034.3	232851	44756.2	126615	128341	126798
POS_2101	1.972	268.102											66468	121175	89529.3	53534.7	47284.4	113063	71576.7	139896	57796.7	22898.5	26706.3	62433.5	122247	69922.6	127985	24222.3	67750.8	49739.8	72882.6	73411.4	73408.5
POS_2185	7.411	273.111											5844.02	2507.24	3214.98	4667.4	4046.75	3326.91	2942.19	6230.41	5339.47	3618.55	1514.22	13099.8	3871.4	6464.94	5150.33	3106.92	4748.25	2757.14	4845.52	4654.85	4845.39
POS_2285	8.986	279.158											143838	122073	131707	133532	143622	122277	152168	135040	158954	133873	111885	117812	131899	124224	126383	121245	165666	134088	198189	205178	200615
POS_2299	9.563	279.232											184325	332350	132959	48694.5	54327.5	167596	138129	207905	140866	85942.3	72621.6	185379	58596.9	104582	67160.4	86532.3	219092	49613.6	155087	154232	155086
POS_2453	0.885	284.096											7808.45	19594.7	12056.6	6831.64	7268.76	7271.83	9605.27	19501.9	7211.21	10052.3	10737.5	6685.52	11646.3	13460.6	16392.1	12182.9	11246.3	6975.88	14822.3	15179.2	15177.3
POS_2576	5.339	287.053											357.753	390.278	214.43	145.591	316.916	326.547	1003.18	542.378	287.866	855.831	151.737	1362.02	624.422	762.708	569.458	428.193	683.397	438.783	18923	18693.2	19048.2
POS_3323	5.125	317.064											5486.23	2211.83	2832.3	1389.8	1114.17	4533.78	4349.23	2650.42	3464.16	2216.39	1367.38	3761.2	2206.94	3400.41	2655.52	1571.7	5728.81	1171.91	4964.11	4911.9	4969.35
POS_3672	1.212	331.076											570.214	188.397	436.342	604.674	1188.99	316.723	128.273	1494.91	850.242	132.177	450.53	148.221	828.67	27595	319.52	304.264	197.753	1014.17	2248.62	2276.45	2276.28
POS_4137	0.675	343.124											582003	1.23186e+06	896135	553632	492552	541421	343165	1.18825e+06	330222	189233	177179	479854	165714	148934	269275	255887	317700	647589	546128	540359	540275
POS_4273	0.686	348.069											9766.95	21517.8	13967.8	8555.28	6150.93	11056	7512.41	17125.8	9594.16	3175.43	5076.98	8540.76	13677.8	11187.2	13257.5	4802.21	11084.6	10233.8	9232.27	9730.79	9233.6
POS_6358	5.159	419.096											11627.9	53.5725	172.02	174.453	63.9138	241.784	267.465	345.017	181.576	210.121	194.856	476.481	133.712	427.065	244.945	314.797	655.65	199.873	8538.28	8429.97	8430.07
POS_6733	13.265	431.387											8.92487e+06	5.06277e+06	6.36199e+06	5.37295e+06	4.66149e+06	7.37721e+06	6.318e+06	4.60554e+06	6.46562e+06	4.18315e+06	3.30812e+06	6.37354e+06	6.12098e+06	6.58219e+06	6.52232e+06	3.62387e+06	5.42833e+06	4.79032e+06	5.01909e+06	5.11099e+06	5.11099e+06
POS_6905	4.063	439.156											379320	72846.9	41268.5	32436.1	29612.9	261611	132095	75213.6	103911	55288.8	48731.5	167487	38093.5	152144	42500.5	46763.4	97318	28648.9	98083.9	98198.7	98972.2
POS_7096	6.654	447.217											9421.63	2100.76	855.096	726.461	1041.43	4274.39	4193.05	2639.5	3104.68	1737.71	1327.53	4230.73	1748.64	2018.2	2050.61	715.673	4767.04	1219.63	57287.4	57397.2	57396.9
POS_7136	5.054	449.107											23013.5	20609	18564.4	11642.5	11825.3	27785.7	19512.7	20218.7	19614.4	18678.5	13102.9	17403.6	19888.4	24614.3	25603.5	18514.2	31243.7	24847.2	314667	314773	318506
POS_7684	5.058	471.091											55729.8	98565.8	63108.3	49164.3	70468.4	114218	54199	98859.7	86862.5	137101	87462.4	73299.6	109294	155535	147389	133953	159724	271276	4.67479e+06	4.628e+06	4.70827e+06
POS_7845	13.307	478.285											71681	25361.2	20095	24698.1	25159.9	73838.5	59390.8	25283.4	32725	33032.3	30092.6	55353.2	44452.3	55541.4	58914.4	27177.9	63829.8	23339.3	42653.8	42652.7	43710.2
POS_7886	10.925	480.304											31894.8	58071.8	35951.6	15521.5	21640.5	32634.3	22394.7	61559.3	17614.9	9320.85	13816.4	26415.8	40985.2	29142.2	35892.8	13803.7	24041.9	25794.1	30684	30686.9	30203.9
POS_8055	4.654	487.083											8348.97	11129	9360.64	8613.71	9829.21	11869.3	8389.29	13465.7	13293.3	23679.8	28544.3	11114.5	20077.9	28001.6	23448.7	21512	24974.9	39458.3	407860	408018	413169
POS_8056	4.512	487.085											1793.73	2222.57	854.273	849.886	1721.76	1930.34	1262.08	1399.65	2099.55	3327.46	1697.76	1815.57	2040.57	2499.34	3046.92	3490.16	4987.55	6846.61	126143	127248	126602
POS_8100	5.515	489.23											20469.6	4507.3	1926.56	2088.08	2988.72	24078.7	14092.6	2739.55	14240.3	33903.2	11538.6	13298.3	2736.01	18229.3	14302.8	13325.2	11295.6	2699.7	12665.3	12721.5	11987.7
POS_8238	10.625	496.338											251390	76678.5	44217.1	42434.3	48381.3	180414	241769	117166	249320	40334.2	36904	237891	74579.8	150099	93609	38066.3	290066	42269.7	137707	136850	137708
POS_8711	10.791	518.318											302556	474156	226978	117756	139951	256966	173179	613318	185698	75465.1	64024.7	234253	189863	165768	332635	71180.9	134300	119520	231951	222803	229939
POS_8770	10.341	520.338											1.23354e+07	4.68493e+06	2.04411e+06	2.08817e+06	2.65476e+06	8.41503e+06	1.04767e+07	6.65805e+06	1.15275e+07	2.04377e+06	2.51265e+06	1.02134e+07	6.21955e+06	9.72936e+06	7.94942e+06	2.05084e+06	1.25061e+07	2.58905e+06	7.01156e+06	6.76016e+06	7.01095e+06
POS_8804	0.676	522.2											29263.1	80170.5	62270.9	41589.3	42851.4	21695.3	16154.2	72032.3	19518.7	27301.9	21372.9	20175	37022.1	30731.1	68902.2	21298.1	21164.1	44398.1	39395.4	39011	39395.5
POS_8814	10.914	522.353											895308	1.90498e+06	1.18839e+06	594885	663327	898598	526279	2.06923e+06	345614	307161	352978	620344	1.14973e+06	877602	1.10138e+06	333427	447761	634593	884625	890748	890749
POS_9019	10.057	532.347											59225.3	58113.5	41643	24091.3	28082.5	50291.9	81822	73719.2	87326	19606.7	22310.3	75296.8	44632	41665.9	52769	19117.3	82678.2	25076	53264	52699	53552.7
POS_9165	4.572	538.225											44999.6	61060.9	35578.8	23755.3	23200.8	45118.8	21890.9	48659.8	39527.1	9752.71	27072.8	50150.2	55342.4	25930.3	42566.8	18262.3	68399.5	30961.8	34340.8	34340.8	34022.9
POS_9565	10.869	557.301											16764.1	10907.5	7049.6	5431.35	7658.51	9978.44	7868.58	18995.9	13628.2	5689.12	5257.93	15643.3	4250.07	2524.28	4328.61	5390.6	12742.6	3796.21	10781.6	9471.63	10787.4
POS_9665	3.604	561.191											169119	183114	122173	64023.2	54218.3	131729	171017	171999	110779	23086.4	50617.2	126513	79791.8	110827	78122.8	60734.8	199628	54794.8	114618	117262	114865
POS_10086	4.903	579.167											9134.47	6002.87	5333.52	2196.17	1940	12114.2	9033.05	7519.39	7332.96	3477.98	2668.66	8216.51	4347.64	11443.6	5845.46	3506.71	12437.7	2109.85	6838.71	6640.44	6839.27
POS_10110	12.171	579.531											481635	458632	391564	476376	634802	367500	724175	483920	371518	472745	589085	568225	483682	563845	570952	564006	501460	474784	469020	448197	447181
POS_10250	4.119	587.136											78902.9	101531	56885.7	27107.2	23169.5	163092	58567.4	122258	51851.6	33540.2	26799.5	70234.5	53504	87687.5	71183.1	34712.9	71681.9	24186.6	66535	65977	67076.2
POS_10514	3.963	599.115											4138.18	3144.12	7112.23	3703.8	3836.21	6603.09	5000.3	2637.99	2632.12	6002.1	2335.1	2660.25	5328.72	11040.7	4759.57	3076.76	3701.99	4139.48	4651.67	4380.79	4688.87
POS_11039	5.122	625.174											7114.48	2776.05	3230.69	2020.93	1091.81	5066.06	4741.08	2876.18	4217.62	2212.03	1509.95	4025.14	2455.45	4243.77	2824.54	1749.45	5448.97	1312.72	3766.32	3441.35	3764.47
POS_11176	4.647	633.143											37994.1	27473.9	45215.5	19437	15631.3	39147.4	22650.4	29209.4	21549.2	24922.4	14215.7	21186.9	27909.8	52209.1	37105.3	15375.4	26583.7	17656.9	41443.1	42406.1	41443.8
POS_13783	7.614	795.41											8601.09	21481.6	7490.87	1052.33	1270.71	12358.2	3526.14	16246.3	4018.93	6927.13	5694.85	7707.2	1049.11	2696.5	1484.86	9603.83	6231.57	774.941	8659.92	8164.5	8471
POS_568	1.155	166.084											85498.7	13759.8	32041.2	11180.1	17507.5	77068.9	75698.1	11703.9	69538.2	35781.6	7548.9	32839.7	12548.9	42695	54576.4	19490.3	88688.6	16077.5	41371.1	44595.7	44591.3

## Sheet: neg
ID	rt(min)	m/z	Name	adduct	Formula	INCHIKEY	SMILES	Superclass	Class	Subclass	KEGG	score	B3	L1	L3	SL1	SL3	B1	D2	L2	D1	ST3	ST2	B2	SB3	SB2	SB1	ST1	D3	SL2	QC-3	QC-2	QC-1
NEG_2253	8.766	313.237	12,13-Dihydroxyoctadec-9-enoic acid	[M-H]-	C18H34O4	CQSLTKIXAJTQGA-UHFFFAOYSA-N	CCCCCC(C(CC=CCCCCCCCC(=O)O)O)O	Lipids and lipid-like molecules	Fatty Acyls	Fatty acids and conjugates		0.735	4476.62	6437.03	27959.1	1475.87	1472.53	4782.02	6484.99	3475.01	10665.9	3876.62	2768.83	5354.37	2104.26	2020.75	2286.72	2024.18	6012.03	2003.48	6231.85	6229.52	6625.81
NEG_3637	3.255	387.165	12:4+3O Fatty acyl hexoside	[M-H]-	C18H28O9	JFDNMLUPLXZXGV-UHFFFAOYSA-N	C(=CCC1C(CCC1=O)CC(=O)O)CCOC2C(C(C(C(CO)O2)O)O)O	Lipids and lipid-like molecules	Fatty Acyls	Fatty acyl glycosides		0.716	3251.41	901.704	248178	302.53	81.9804	3378.19	3433.92	809.539	3722.86	1059.13	709.119	3437.26	1754.91	2370.69	397.667	901.898	4951.87	208.686	7864.05	7972.34	7926
NEG_8732	13.418	647.467	1,2-Dipalmitoyl-sn-glycerol 3-phosphate	[M-H]-	C35H69O8P	PORPENFLTBBHSG-MGBGTMOVSA-N	O=C(OCC(OC(=O)CCCCCCCCCCCCCCC)COP(=O)(O)O)CCCCCCCCCCCCCCC	Lipids and lipid-like molecules	Glycerophospholipids	Glycerophosphates	C00416	0.817	38780.1	7628.39	9220.42	6258.81	4105.85	20985.4	16127.8	6191.35	31316.3	4238.44	3066.41	34485.1	4878.06	6675.29	7179.76	3242.11	18069.8	4016.02	10975.2	11729.4	11732.5
NEG_1936	11.123	297.243	12-Hydroxyoctadec-9-enoic acid	[M-H]-	C18H34O3	WBHHMMIMDMUBKC-UHFFFAOYSA-N	CCCCCCC(CC=CCCCCCCCC(=O)O)O	Lipids and lipid-like molecules	Fatty Acyls	Fatty acids and conjugates		0.797	15396.2	19465.3	13443.8	15334.7	9219.47	20498.3	23602.1	13109.2	8159.15	7019.41	18805.6	13828.1	14246.4	25081.3	27424.4	22770.7	31276.2	20792.5	20466.8	20479.1	17998.8
NEG_1858	9.189	293.212	13-HoTrE	[M-H]1-	C18H30O3	KLLGGGQNRTVBSU-JDTPQGGVSA-N	CC/C=C\CC(/C=C/C=C\CCCCCCCC(=O)O)O	Lipids and lipid-like molecules	Fatty Acyls	Lineolic acids and derivatives		0.87	42987.3	61307.4	485195	10530.3	12038.3	36660.7	36407.5	45915.5	42192.7	19205.6	15419.5	50976	15497.2	26423.9	18813.1	18139.1	61982.9	10879.8	49241.9	48440.3	49139
NEG_6403	11.515	515.317	1,5-Dicaffeoyl quinic acid	[M-H]-	C25H24O12	YDDUMTOHNYZQPO-ZSGFIFMUSA-N	C1[C@@H]([C@@H]([C@H](C[C@]1(C(=O)O)OC(=O)/C=C/C2=CC(=C(C=C2)O)O)OC(=O)/C=C/C3=CC(=C(C=C3)O)O)O)O					0.772	18256.2	17694.2	14937.1	12618.6	14517.5	20371.8	13825.6	20292.2	10764.6	9898.57	8938.2	16457.9	19973.7	20226.9	23712.9	12400.5	16161.4	12166.6	15929.2	16007	16076.7
NEG_9124	13.685	673.485	(1-Hexadecanoyloxy-3-phosphonooxypropan-2-yl) octadec-9-enoate	[M-H]-	C37H71O8P	OPVZUEPSMJNLOM-UHFFFAOYSA-N	CCCCCCCCC=CCCCCCCCC(=O)OC(COC(=O)CCCCCCCCCCCCCCC)COP(=O)(O)O	Lipids and lipid-like molecules	Glycerophospholipids	Glycerophosphates		0.849	1.64799e+06	1.04913e+06	1.41013e+06	2.64377e+06	2.8043e+06	1.65407e+06	1.70103e+06	865891	1.61204e+06	2.14818e+06	2.26712e+06	1.87601e+06	4.6411e+06	2.52592e+06	2.48477e+06	2.36015e+06	1.30218e+06	2.59938e+06	2.02423e+06	2.13038e+06	2.02417e+06
NEG_10898	10.862	793.434	1-O-[(3beta,5xi,9xi,18xi)-3-(beta-D-Glucopyranuronosyloxy)-28-oxoolean-12-en-28-yl]-beta-D-glucopyranose	[M-H]-	C42H66O14	YOSRLTNUOCHBEA-SNRHWUJASA-N	O=C(O)C1OC(OC2CCC3(C)C(CCC4(C)C3CC=C5C6CC(C)(C)CCC6(C(=O)OC7OC(CO)C(O)C(O)C7O)CCC54C)C2(C)C)C(O)C(O)C1O	Lipids and lipid-like molecules	Prenol lipids	Terpene glycosides		0.748	8279.16	11744.6	14753.8	1134.26	1299.82	10336.1	3883.45	9153.69	3831.94	3325.33	3078.55	6790.73	730.984	1202.74	263.012	3845.14	6122.54	867.73	6489.22	6241.08	6489.94
NEG_3602	3.397	385.113	1-O-Sinapoyl-beta-D-glucose	[M-H]-	C17H22O10	XRKBRPFTFKKHEF-DGDBGZAXSA-N	COC1=CC(=CC(=C1O)OC)/C=C/C(=O)O[C@H]2[C@@H]([C@H]([C@@H]([C@@H](CO)O2)O)O)O	Phenylpropanoids and polyketides	Cinnamic acids and derivatives	Hydroxycinnamic acids and derivatives		0.748	9748.83	5936.15	40215	1150.77	1178.59	9397.43	5740.64	14942.4	1332.79	2461.46	1131.35	5435.52	1060.3	10261	1935.45	1537.57	5681.72	1088.17	6684.64	6480.42	6731.21
NEG_6907	10.629	540.329	1-Palmitoylphosphatidylcholine	[M+HCOO]-	C24H50NO7P	ASWBNKHCZGQVJV-UHFFFAOYSA-N	CCCCCCCCCCCCCCCC(=O)OCC(COP(=O)([O-])OCC[N+](C)(C)C)O	Lipids and lipid-like molecules	Glycerophospholipids	Glycerophosphocholines		0.874	13617.3	5495.95	27198.3	2601.09	2866	9417.24	13433.4	6940.37	12691.5	2779.05	2338.69	13250.4	5435.17	9040.37	5953.3	2358.56	15965	2951.79	8768.29	8407.69	8438.02
NEG_5142	11.001	455.352	(1S,2R,4As,6aS,6bR,10S,12aR)-10-hydroxy-1,2,6a,6b,9,9,12a-heptamethyl-2,3,4,5,6,6a,7,8,8a,10,11,12,13,14b-tetradecahydro-1H-picene-4a-carboxylic acid	[M-H]-	C30H48O3	WCGUUGGRBIKTOS-POPPTPIPSA-N	O=C(O)C12CCC(C)C(C)C2C3=CCC4C5(C)CCC(O)C(C)(C)C5CCC4(C)C3(C)CC1	Lipids and lipid-like molecules	Prenol lipids	Triterpenoids		0.846	13505.6	1945.8	90051.7	2471.33	4804.45	3806.83	4031.07	3936.1	2749.63	2505	1487.76	13021.7	2662.94	3949.73	3852.29	2642.53	3391.09	6076.79	8841.86	8122.06	8847.65
NEG_6884	4.026	539.214	2-[3-[4-[1,3-Dihydroxy-1-(4-hydroxy-3-methoxyphenyl)propan-2-yl]oxy-3-methoxyphenyl]propoxy]-6-(hydroxymethyl)oxane-3,4,5-triol	[M-H]-	C26H36O12	NFUHNVZGHNEYRG-UHFFFAOYSA-N	COC1=C(O)C=CC(=C1)C(O)C(CO)OC2=C(OC)C=C(CCCOC3OC(CO)C(O)C(O)C3O)C=C2	Lignans, neolignans and related compounds	Lignan glycosides			0.825	13483.6	2911.25	3109.13	1288.86	874.392	8842.29	11797.6	3221.98	9180.21	1065.97	2512.68	12905.4	984.406	4230.4	1511.18	3250.74	19286.8	877.024	5235.88	4920.49	5234.02
NEG_6839	3.633	537.201	2-[4-[4-[Hydroxy-(4-hydroxy-3-methoxyphenyl)methyl]-3-(hydroxymethyl)oxolan-2-yl]-2-methoxyphenoxy]-6-(hydroxymethyl)oxane-3,4,5-triol	[M-H]-	C26H34O12	AWTYKUNFPBFFHC-UHFFFAOYSA-N	OC1=CC=C(C=C1OC)C(O)C2COC(C3=CC=C(OC4OC(CO)C(O)C(O)C4O)C(OC)=C3)C2CO	Lignans, neolignans and related compounds	Lignan glycosides			0.907	7547.48	713.369	5876.79	1006	907.77	3944.47	2375.9	438.415	735.774	129.083	232.874	1421.4	932.245	1545.23	1118.21	350.082	6375.3	938.14	922.617	1635.94	925.177
NEG_5470	9.291	471.276	2,4,6-Trihydroxy-5-[1-(4-hydroxy-1,1,4,7-tetramethyl-1a,2,3,4a,5,6,7a,7b-octahydrocyclopropa[h]azulen-7-yl)-3-methylbutyl]benzene-1,3-dicarbaldehyde	[M-H]-	C28H40O6	IBLPTYJTKWQCDX-UHFFFAOYSA-N	CC(C)CC(C1=C(C(=C(C(=C1O)C=O)O)C=O)O)C2(C)CCC3C2C4C(CCC3(C)O)C4(C)C	Lipids and lipid-like molecules	Prenol lipids	Sesquiterpenoids		0.833	1081.36	346.549	331.155	66.986	276.9	11504.5	435.794	681.056	271.938	87.7795	28.005	708.082	91.5789	49.7236	126.281	16.9131	391.422	84.7879	1245.52	1272.17	1272.14
NEG_577	3.821	183.004	2,4-Dinitrophenol	[M-H]-	C6H4N2O5	UFBJCMHMOXMLKC-UHFFFAOYSA-N	C1=C(C=C(C(=C1)O)N(=O)=O)N(=O)=O	Benzenoids	Phenols	Nitrophenols		0.738	67010.1	78699.5	251837	76549.7	23280	115456	43662.9	79502.6	47484.6	141032	122389	97378.9	80874.2	46937.8	40446.1	23470.6	133466	90292	109684	109607	119120
NEG_365	1.429	153.019	2,5-Dihydroxybenzoic acid	[M-H]-	C7H6O4	WXTMDXOMEHJXQO-UHFFFAOYSA-N	C1=CC(=C(C=C1O)C(=O)O)O	Benzenoids	Benzene and substituted derivatives	Benzoic acids and derivatives	C00628	0.86	35987.3	2669.91	6929.82	5115.96	4192.86	11330.5	36391.3	5492.24	36988.3	1819.7	3761.88	22807.4	4815.85	7782.03	6138	3066.55	69544.3	2510.69	15191.9	17423.3	17418.3
NEG_7983	2.988	595.167	2,6-Dihydroxy-2-(4-hydroxybenzyl)-3-oxo-2,3-dihydro-1-benzofuran-4-yl 6-O-(6-deoxy-alpha-L-mannopyranosyl)-beta-D-glucopyranoside	[M-H]-	C27H32O15	RQDVJSDWJAIKOJ-GQIYIWHVSA-N	O=C1C=2C(OC3OC(COC4OC(C)C(O)C(O)C4O)C(O)C(O)C3O)=CC(O)=CC2OC1(O)CC5=CC=C(O)C=C5	Phenylpropanoids and polyketides	Flavonoids	Flavonoid glycosides		0.779	21269.5	50643.1	53189.6	6141.39	5189.8	31812.8	20946.4	22967.2	10667.1	11679.1	3369.67	11790.9	22656	64320.8	34000	6643.43	29270.8	7369.14	25202.3	24728.1	24711
NEG_405	2.825	160.039	2,8-Quinolinediol	[M-H]-	C9H7NO2	ZXZKYYHTWHJHFT-UHFFFAOYSA-N	OC=1N=C2C(O)=CC=CC2=CC1	Organoheterocyclic compounds	Quinolines and derivatives	Quinolones and derivatives		0.791	33979.5	18181.3	5021.66	5366.2	5623.11	31524	32861.8	20760.2	19275.4	6042.82	7766.72	36844.5	9023.12	17258.5	7283.18	7984	51427.3	5414.69	18229.2	17475.4	18227.5
NEG_5631	10.926	478.292	2-Azaniumylethyl (2-hydroxy-3-octadec-9-enoyloxypropyl) phosphate	[M-H]-	C23H46NO7P	PYVRVRFVLRNJLY-UHFFFAOYSA-N	CCCCCCCCC=CCCCCCCCC(=O)OCC(COP(=O)(O)OCCN)O	Lipids and lipid-like molecules	Glycerophospholipids	Glycerophosphoethanolamines		0.89	29218.9	46325.7	49783.8	16128.6	18213.1	28652.1	21811.9	49054.1	16321.2	7737.91	11159.3	25297.8	35807.8	27076.4	30769.6	11356.8	21498.5	20003.7	27164.7	26428.1	26778
NEG_5053	10.802	452.277	2-Azaniumylethyl (3-hexadecanoyloxy-2-hydroxypropyl) phosphate	[M-H]-	C21H44NO7P	YVYMBNSKXOXSKW-UHFFFAOYSA-N	CCCCCCCCCCCCCCCC(=O)OCC(COP(=O)(O)OCCN)O	Lipids and lipid-like molecules	Glycerophospholipids	Glycerophosphoethanolamines		0.899	353720	953565	764731	180898	173590	439976	378711	873066	243143	75517.3	98245.5	307973	497344	401501	762490	113104	227495	215307	408528	396814	406649
NEG_2159	9.547	309.173	2-Dodecoxyethyl hydrogen sulfate	[M-H]-	C14H30O5S	QTDIEDOANJISNP-UHFFFAOYSA-N	CCCCCCCCCCCCOCCOS(=O)(=O)O	Organic acids and derivatives	Organic sulfuric acids and derivatives	Sulfuric acid esters		0.926	40768.4	47394.8	104169	37826.9	40484.8	39356.3	38873.8	37242.2	43498.7	39312.1	31689.1	83114.7	49311.1	36480.4	43308.9	37955.2	46692.5	42406	48995.4	47341.3	48999.3
NEG_8903	9.417	659.321	(2E,6E,10E)-14-{[2-O-(beta-D-Glucopyranosyl)-beta-D-glucopyranosyl]oxy}-4-hydroxy-2,6,10,14-tetramethyl-2,6,10,15-hexadecatetraenoic acid	[M-H]-	C32H52O14	ISQUNAAALVXWGI-PGEVILJJSA-N	O=C(O)C(=CC(O)CC(=CCCC(=CCCC(OC1OC(CO)C(O)C(O)C1OC2OC(CO)C(O)C(O)C2O)(C=C)C)C)C)C	Lipids and lipid-like molecules	Fatty Acyls	Fatty acyl glycosides		0.721	31.6702	27.7753	24799.9	21.6207	89.1731	45.6308	38.3207	29.1719	28.2047	64.0982	39.7856	28.2118	51.5732	39.5287	44.6835	24.0264	9.20529	31.2815	459.104	499.094	498.123
NEG_9816	9.943	721.363	[2-Hydroxy-3-[3,4,5-trihydroxy-6-[[3,4,5-trihydroxy-6-(hydroxymethyl)oxan-2-yl]oxymethyl]oxan-2-yl]oxypropyl] octadeca-9,12,15-trienoate	[M+HCOO]-	C33H56O14	MPSGDHOYFIUPSO-UHFFFAOYSA-N	CCC=CCC=CCC=CCCCCCCCC(=O)OCC(COC1C(C(C(C(COC2C(C(C(C(CO)O2)O)O)O)O1)O)O)O)O	Lipids and lipid-like molecules	Glycerolipids	Glycosylglycerols		0.779	2908.61	5835.15	18372.4	1102.3	1501.95	2680.69	2457.32	6113.66	2208.45	1156.26	879.717	3662.81	1998.23	2200.7	2946.18	949.912	2257.69	1122.74	3201.53	3201.71	3224.93
NEG_7364	10.592	561.328	[2-Hydroxy-3-[3,4,5-trihydroxy-6-(hydroxymethyl)oxan-2-yl]oxypropyl] octadeca-9,12-dienoate	[M+HCOO]-	C27H48O9	LBHUIJRTHBBWHP-UHFFFAOYSA-N	CCCCCC=CCC=CCCCCCCCC(=O)OCC(COC1C(C(C(C(CO)O1)O)O)O)O	Lipids and lipid-like molecules	Glycerolipids	Glycosylglycerols		0.82	45106	43890.9	47873.5	19870.4	19002.3	41697.3	46443	40851.2	39640.8	8707.14	8450.84	38171.9	35190	26437.1	29691.5	9193.02	33724.7	19160.9	32045.9	31413.4	32046.2
NEG_7453	10.915	566.344	(2-Hydroxy-3-octadec-9-enoyloxypropyl) 2-(trimethylazaniumyl)ethyl phosphate	[M+HCOO]-	C26H52NO7P	YAMUFBLWGFFICM-UHFFFAOYSA-N	CCCCCCCCC=CCCCCCCCC(=O)OCC(COP(=O)([O-])OCC[N+](C)(C)C)O	Lipids and lipid-like molecules	Glycerophospholipids	Glycerophosphocholines		0.867	52104.5	95482.9	81089.9	32656.3	33921.1	48744.3	32617.6	101394	20208.8	16880.3	20630.5	38529	67258.3	50304.2	62989.5	20967.3	29924.5	35665.7	49682.1	49013	49682.2
NEG_7374	9.928	562.315	(2-Hydroxy-3-octadeca-9,12,15-trienoyloxypropyl) 2-(trimethylazaniumyl)ethyl phosphate	[M+HCOO]-	C26H48NO7P	WKQNRCYKYCKESD-UHFFFAOYSA-N	CCC=CCC=CCC=CCCCCCCCC(=O)OCC(COP(=O)([O-])OCC[N+](C)(C)C)O	Lipids and lipid-like molecules	Glycerophospholipids	Glycerophosphocholines		0.888	28629.6	12700.4	151520	5493.21	7563.61	23604.5	32891.1	17537.5	34810.1	6955.87	6548.03	28229.5	21014.4	28999.4	20626.9	5916.78	36079.5	7889.03	24747.7	23284.3	24745.3
NEG_7406	10.503	564.329	(2-Hydroxy-3-octadeca-9,12-dienoyloxypropyl) 2-(trimethylazaniumyl)ethyl phosphate	[M+HCOO]-	C26H50NO7P	SPJFYYJXNPEZDW-UHFFFAOYSA-N	CCCCCC=CCC=CCCCCCCCC(=O)OCC(COP(=O)([O-])OCC[N+](C)(C)C)O	Lipids and lipid-like molecules	Glycerophospholipids	Glycerophosphocholines		0.872	161831	210530	185249	65788.5	67271.2	151394	120343	220142	93445.6	38774.9	39545.6	119806	142015	130490	187229	42478.5	97324	65350.5	121226	121227	122712
NEG_3068	12.08	355.323	2-Hydroxydocosanoic acid	[M-H]-	C22H44O3	RPGJJWLCCOPDAZ-UHFFFAOYSA-N	O=C(O)C(O)CCCCCCCCCCCCCCCCCCCC	Lipids and lipid-like molecules	Fatty Acyls	Fatty acids and conjugates		0.946	243428	55351	145011	74497.6	100857	284780	236820	77008.8	185568	123141	97623	195392	86930.2	143638	113441	108646	324047	70688.7	141287	141372	143573
NEG_516	2.046	175.06	2-Isopropylmalic acid	[M-H]-	C7H12O5	BITYXLXUCSKTJS-UHFFFAOYSA-N	CC(C)C(CC(=O)O)(C(=O)O)O	Lipids and lipid-like molecules	Fatty Acyls	Fatty acids and conjugates		0.766	2285.94	3790.5	107713	104.437	195.074	2109.02	1871.7	2556.69	1438.58	596.838	419.1	768.175	5993.64	4084.92	1595.45	596.26	6177.93	483.492	5290.84	5547.16	5290
NEG_1933	10.044	297.241	2-Methyl-4-oxo-heptadecanoic acid	[M-H]-	C18H34O3	FYKXUGIGKHKTDH-UHFFFAOYSA-N	CCCCCCCCCCCCCC(=O)CC(C)C(=O)O	Lipids and lipid-like molecules	Fatty Acyls	Fatty acids and conjugates		0.762	21198.4	20288.3	24797.8	15566.2	15675.1	19436.8	18660.4	18470.8	21486	30751.8	29954	23053.8	31913.6	19435.3	34675.3	19866.2	23739.8	22218.6	31646.6	31657.2	28545.9
NEG_7404	11.538	563.501	2-Oahsa	[M-H]-	C36H68O4	XHLKZBFZGPVOIC-ZPHPHTNESA-N	O=C(OC(C(=O)O)CCCCCCCCCCCCCCCC)CCCCCCCC=CCCCCCCCC	Lipids and lipid-like molecules	Fatty Acyls	Fatty acids and conjugates		0.838	5187.86	14652.2	10342.1	5917.74	2977.79	2176.57	2987.71	5995.5	1909.01	1506.86	1344.73	2462.44	3014.28	2492.09	6649.79	1342.69	4248.88	4466.19	3820.23	4820.63	4575
NEG_1442	7.42	271.098	(2r)-1-(2,4-Dihydroxyphenyl)-2-(4-methoxyphenyl)propan-1-one	[M-H]-	C16H16O4	CCOJFDRSZSSKOG-SNVBAGLBSA-N	O=C(C1=CC=C(O)C=C1O)C(C2=CC=C(OC)C=C2)C	Phenylpropanoids and polyketides	Alpha-methyldeoxybenzoin flavonoids			0.927	45849.5	13564.6	17203.5	38989.2	30928.2	23690.1	17003.4	46050.4	38395.2	23047.4	3419.34	113706	29011.6	48278	37018.1	24553.5	28264.2	13310.1	34350.6	34254.9	34254.3
NEG_5332	4.078	465.102	(2S,3S)-3,5,7-Trihydroxy-2-[4-hydroxy-3-[(2S,3R,4S,5S,6R)-3,4,5-trihydroxy-6-(hydroxymethyl)oxan-2-yl]oxyphenyl]-2,3-dihydrochromen-4-one	[M-H]-	C21H22O12	CZOXIGOPZRIBJM-TZWBTVLISA-N	C1=C(C=C(C(=C1)O)O[C@H]2[C@@H]([C@H]([C@@H]([C@@H](CO)O2)O)O)O)[C@H]3[C@@H](C(=O)C4=C(C=C(C=C4O)O)O3)O	Phenylpropanoids and polyketides	Flavonoids	Flavonoid glycosides		0.863	31522.2	14782.5	96860.2	8159.59	5005.26	21403.1	22752.1	110210	14996.7	5163.72	4136.51	9499.79	9335.45	20461.2	12535.7	4216.59	23896	4708.89	24755.3	24899.8	24851
NEG_5581	10.362	476.277	[3-[2-Aminoethoxy(hydroxy)phosphoryl]oxy-2-hydroxypropyl] octadeca-9,12-dienoate	[M-H]-	C23H44NO7P	DBHKHNGBVGWQJE-UHFFFAOYSA-N	CCCCCC=CCC=CCCCCCCCC(=O)OCC(COP(=O)(O)OCCN)O	Lipids and lipid-like molecules	Glycerophospholipids	Glycerophosphoethanolamines		0.866	531407	209522	400175	94255.4	123697	393529	458768	294099	557558	103009	125120	517585	270523	429492	330099	100591	736271	117753	318081	312453	318814
NEG_9796	9.406	719.379	[3,4,5-Trihydroxy-6-(hydroxymethyl)oxan-2-yl] 4,6-dihydroxy-7,12,16-trimethyl-15-(4,5,6-trihydroxy-6-methylheptan-2-yl)pentacyclo[9.7.0.01,3.03,8.012,16]octadecane-7-carboxylate	[M+Cl]-	C36H60O12	RCCBGOMNZWYBTJ-UHFFFAOYSA-N	O=C(OC1OC(CO)C(O)C(O)C1O)C2(C)C(O)CC(O)C34CC54CCC6(C)C(CCC6(C)C5CCC23)C(C)CC(O)C(O)C(O)(C)C	Lipids and lipid-like molecules	Prenol lipids	Terpene glycosides		0.772	27.865	79.7161	17724.2	11.9492	25.8204	34.8547	48.04	60.5816	46.7537	79.2852	25.2904	95.2012	35.9531	24.2573	32.2085	35.2601	75.2688	71.9894	560.723	378.662	559.907
NEG_277	2.748	137.024	3,4-Dihydroxybenzaldehyde	[M-H]-	C7H6O3	IBGBGRVKPALMCQ-UHFFFAOYSA-N	O=CC1=CC=C(O)C(O)=C1	Organic oxygen compounds	Organooxygen compounds	Carbonyl compounds	C16700	0.915	110037	60877.1	77037.8	63727.1	37747.3	92088.3	72931.9	60523.3	81057.2	71498.1	34626.5	52073.9	78035.4	100718	124636	57035.7	85000.8	41157.5	72915	73001.8	72781.2
NEG_361	3.025	153.019	3,4-Dihydroxybenzoic acid	[M-H]-	C7H6O4	YQUVCSBJEUQKSH-UHFFFAOYSA-N	C1=CC(=C(C=C1C(=O)O)O)O	Benzenoids	Benzene and substituted derivatives	Benzoic acids and derivatives	C00230	0.736	11036.8	2879.85	125387	2818.14	3393.27	5040.36	3682.01	2156.78	3490.85	1050.17	2417.57	8672.79	4274.32	3067.36	3093.38	2267.59	3201.53	3465.94	9298.09	9225.56	9298.02
NEG_464	3.078	167.036	3,4-Dihydroxyphenylacetic acid	[M-H]-	C8H8O4	CFFZDZCDUFSOFZ-UHFFFAOYSA-N	O=C(O)CC1=CC=C(O)C(O)=C1	Benzenoids	Phenols	Benzenediols	C01161	0.707	6854.59	8434.03	15279.6	4028.57	2987.9	11334.8	7130.44	7897.97	5596.2	5409.59	2632.21	5969.53	5644.91	24673.4	10122.6	2849.35	7685.1	2653.9	8042.39	7388.49	8043.34
NEG_657	3.967	193.05	3-(4-Hydroxy-3-methoxyphenyl)-2-propenoic acid	[M-H]-	C10H10O4	KSEBMYQBYZTDHS-UHFFFAOYSA-N	O=C(O)C=CC1=CC=C(O)C(OC)=C1	Phenylpropanoids and polyketides	Cinnamic acids and derivatives	Hydroxycinnamic acids and derivatives		0.896	21219.5	8071.18	16534.1	5167.72	5977.96	17227.3	16796.4	8790.49	9609.08	6712.36	4903.15	16564.1	7711.16	44943.4	14076.3	4712.15	18527	5261.29	13971.6	13622.7	13970.8
NEG_427	2.944	163.04	3-(4-Hydroxyphenyl)-2-propenoic acid	[M-H]-	C9H8O3	NGSWKAQJJWESNS-UHFFFAOYSA-N	O=C(O)C=CC1=CC=C(O)C=C1	Phenylpropanoids and polyketides	Cinnamic acids and derivatives	Hydroxycinnamic acids and derivatives		0.767	2161.16	1895.06	11423.8	743.311	664.378	1659.28	950.591	1289.97	793.724	469.92	678.258	1591.95	1335.46	1809.7	4268.04	629.557	1240.64	1210.6	2074.22	2074.73	1949.61
NEG_6019	5.334	497.165	3,5-Dihydroxy-4-[3,4,5-trihydroxy-6-[[4-(2-hydroxypropan-2-yl)cyclohexene-1-carbonyl]oxymethyl]oxan-2-yl]oxybenzoic acid	[M-H]-	C23H30O12	PEERGVFNQUXNQA-UHFFFAOYSA-N	O=C(O)C1=CC(O)=C(OC2OC(COC(=O)C3=CCC(CC3)C(O)(C)C)C(O)C(O)C2O)C(O)=C1	Lipids and lipid-like molecules	Saccharolipids			0.884	331.551	96.8979	266445	20.2515	35.2106	265.384	218.975	108.82	206.778	107.648	80.3293	281.595	9.25577	279.559	127.944	240.878	113.657	117.227	5701.32	5607.08	5603
NEG_10319	4.183	755.205	3-[6-[[(2R,3R,4R,5S,6S)-3,5-Dihydroxy-6-methyl-4-[(2S,3R,4R,5R,6S)-3,4,5-trihydroxy-6-methyloxan-2-yl]oxyoxan-2-yl]oxymethyl]-3,4,5-trihydroxyoxan-2-yl]oxy-2-(3,4-dihydroxyphenyl)-5,7-dihydroxychromen-4-one	[M-H]-	C33H40O20	MNIDWWPXTZZMMY-FPMVPXBLSA-N	O=C1C(OC2OC(COC3OC(C)C(O)C(OC4OC(C)C(O)C(O)C4O)C3O)C(O)C(O)C2O)=C(OC=5C=C(O)C=C(O)C15)C=6C=CC(O)=C(O)C6	Phenylpropanoids and polyketides	Flavonoids	Flavonoid glycosides		0.892	3034.34	1713.49	117326	828.393	604.417	4330.87	3293.52	2544.88	2187.28	1392.56	885.672	2401.64	1591.92	3922.76	2385.07	1340.44	3144.72	676.542	5569.61	5569.94	5444.47
NEG_2878	0.685	346.051	3'-Adenylic acid	[M-H]-	C10H14N5O7P	LNQVTSROQXJCDD-KQYNXXCUSA-N	C([C@@H]1[C@H]([C@H]([C@H](N2C=NC3=C2N=CN=C3N)O1)O)OP(=O)(O)O)O	Nucleosides, nucleotides, and analogues	Ribonucleoside 3'-phosphates		C01367	0.895	6743.93	19182.5	10995.7	5937.49	7763.35	8575.21	7298.91	13442.2	7805.37	2655.45	4252.76	8927.02	13232.6	9171.06	11648.9	4483.61	9743.18	8317.57	8430.81	8401.26	8566.51
NEG_5518	10.831	473.283	(3beta,5alpha,8xi,14xi,25S)-3-Hydroxyspirost-9(11)-en-12-one	[M+FA-H]-	C27H40O4	YLZUMNXGXFXZNQ-ROUOJVSVSA-N	C[C@H]1CC[C@@]2([C@@H](C)[C@H]3[C@H](CC4C5CC[C@H]6C[C@H](CC[C@]6(C)C5=CC(=O)[C@@]43C)O)O2)OC1	Lipids and lipid-like molecules	Prenol lipids	Triterpenoids		0.707	4.70931e+06	6.23074e+06	5.7665e+06	4.33858e+06	3.62821e+06	6.00021e+06	6.36368e+06	4.67669e+06	4.99952e+06	4.64895e+06	4.59733e+06	5.40095e+06	5.56018e+06	6.34111e+06	6.5001e+06	4.79978e+06	5.68087e+06	5.18831e+06	5.40957e+06	5.13599e+06	5.40972e+06
NEG_8039	5.379	599.107	3'-Galloylquercitrin	[M-H]-	C28H24O15	JFLAOPHOUGDFGC-ILADGKKJSA-N	O=C(OC1C(O)C(OC=2C(=O)C=3C(O)=CC(O)=CC3OC2C=4C=CC(O)=C(O)C4)OC(C)C1O)C5=CC(O)=C(O)C(O)=C5	Phenylpropanoids and polyketides	Flavonoids	Flavonoid glycosides		0.806	1423.98	2026.12	15908.2	1845.11	2028.53	2259.35	2239.55	2809.85	2362.47	4158.27	2909.18	2486.1	2556.89	2460.67	3165.14	3039.89	2504.16	3697.03	3100.43	3078.01	4053.39
NEG_7310	10.208	559.312	3-(Hexopyranosyloxy)-2-hydroxypropyl ester, (9Z,12Z,15Z)-9,12,15-octadecatrienoic acid	[M+FA-H]-	C27H46O9	HUSISCNTLUEZCN-PDBXOOCHSA-N	CC/C=C\C/C=C\C/C=C\CCCCCCCC(=O)OCC(COC1C(C(C(C(CO)O1)O)O)O)O	Lipids and lipid-like molecules	Glycerolipids	Glycosylglycerols		0.789	32932.9	48683.9	56052.5	15619.5	17486.4	35263.6	40074.1	50178.9	28396.2	9001.8	9716.62	36912.9	34300.2	33590.6	55278.9	9133.88	26732.5	16392.5	31265.8	29736.5	31264
NEG_12098	13.404	893.492	3-Hydroxy-6-[(9-hydroxy-4,4,6a,6b,8a,11,11,14b-octamethyl-1,2,3,4a,5,6,7,8,9,10,12,14a-dodecahydropicen-3-yl)oxy]-4-(3,4,5-trihydroxy-6-methyloxan-2-yl)oxy-5-(3,4,5-trihydroxyoxan-2-yl)oxyoxane-2-carboxylic acid	[M-H]-	C47H74O16	LXAMCLNOVGHDMD-UHFFFAOYSA-N	O=C(O)C1OC(OC2CCC3(C)C4C=CC5=C6CC(C)(C)CC(O)C6(C)CCC5(C)C4(C)CCC3C2(C)C)C(OC7OCC(O)C(O)C7O)C(OC8OC(C)C(O)C(O)C8O)C1O	Lipids and lipid-like molecules	Prenol lipids	Terpene glycosides		0.757	11063.4	15386.9	9022.72	14711.1	15885.3	13891.1	11575.5	14704.1	10795.3	21957.1	21072.9	8431.78	15177.4	15640.6	11777.1	21276.3	11045.1	12728.9	14321	14330.2	14570.1
NEG_611	0.829	186.076	3-Hydroxy-N-(2-oxooxolan-3-yl)butanamide	[M-H]-	C8H13NO4	FIXDIFPJOFIIEC-UHFFFAOYSA-N	CC(CC(=NC1CCOC1=O)O)O	Organic acids and derivatives	Carboxylic acids and derivatives	Amino acids, peptides, and analogues		0.754	7629.75	1033.99	15094.8	2642.21	2170.07	5747.53	5774.14	1561.37	4510.04	7112.01	4030.06	10667.7	7217.96	28272.7	5211.46	3847.52	4410.07	2219.6	7235.11	7779.85	7237.44
NEG_2274	5.935	315.05	3-O-Methylquercetin	[M-H]-	C16H12O7	WEPBGSIAWZTEJR-UHFFFAOYSA-N	O=C1C(OC)=C(OC=2C=C(O)C=C(O)C12)C=3C=CC(O)=C(O)C3	Phenylpropanoids and polyketides	Flavonoids	O-methylated flavonoids	C04443	0.829	1390.53	2782.41	123819	753.752	760.339	882.167	909.003	1400.09	1939.12	2085.85	1311.81	1618.5	1846.84	2217.85	2475.96	2289.48	2740.99	4282.04	11118.9	9202.39	10481
NEG_828	4.956	213.054	3-Phenoxybenzoic acid	[M-H]-	C13H10O3	NXTDJHZGHOFSQG-UHFFFAOYSA-N	C1=CC=C(C=C1)OC2=CC(=CC=C2)C(=O)O	Benzenoids	Benzene and substituted derivatives	Diphenylethers		0.904	98603.4	166028	27157.2	128429	128769	99714.5	107958	117228	117603	186770	112413	103690	115102	114518	117785	123334	97188.4	160821	77663.4	75615.5	77939
NEG_1925	9.318	297.15	4-(Decan-4-yl)benzenesulfonic acid	[M-H]-	C16H26O3S	NANHIUZYPFDGJS-UHFFFAOYSA-N	CCCCCCC(CCC)C1=CC=C(C=C1)S(=O)(=O)O	Benzenoids	Benzene and substituted derivatives	Benzenesulfonic acids and derivatives		0.82	7052.46	7507.64	11819.5	5917.84	6599.48	5809.7	6732.95	6194.48	7253.51	8050.03	7321.43	10469	7716.85	6391.36	6748.53	6664.69	8042.46	7111.03	7321.46	7297	7279.45
NEG_7046	4.78	547.239	4-[(E)-3-[(2R,3R,4S,5S,6R)-3-[(2S,3R,4R)-3,4-Dihydroxy-4-(hydroxymethyl)oxolan-2-yl]oxy-4,5-dihydroxy-6-(hydroxymethyl)oxan-2-yl]oxybut-1-enyl]-3,5,5-trimethylcyclohex-2-en-1-one	[M+FA-H]-	C24H38O11	IDPRQTHSAHGSDW-BTOUMFIXSA-N	O=C1C=C(C)C(C=CC(OC2OC(CO)C(O)C(O)C2OC3OCC(O)(CO)C3O)C)C(C)(C)C1	Lipids and lipid-like molecules	Fatty Acyls	Fatty acyl glycosides		0.717	22779.2	8978.21	3345.77	5615.22	4659.54	18378.2	18701.1	12307.7	15476.1	6541.59	7214.04	26021	7742.39	11925.4	8881.54	8800.48	23705.5	5458.51	12030.5	11478.9	11895.2
NEG_187	3.398	121.029	4-Hydroxybenzaldehyde	[M-H]-	C7H6O2	RGHHSNMVTDWUBI-UHFFFAOYSA-N	C1=C(C=CC(=C1)O)C=O	Organic oxygen compounds	Organooxygen compounds	Carbonyl compounds	C00633	0.86	12251.2	14868.3	21773.3	5984.83	7593.02	13349.7	18503.1	12665.4	12510.6	5813.45	7469.87	15231.9	5138.05	12618.2	16424.7	16072.8	19232.9	5192.72	14808.8	13643.8	14461
NEG_306	4.477	144.044	4-Hydroxyquinoline	[M-H]-	C9H7NO	PMZDQRJGMBOQBF-UHFFFAOYSA-N	O=C1C=CNC=2C=CC=CC12	Organoheterocyclic compounds	Quinolines and derivatives	Quinolones and derivatives		0.879	14500.7	3752.41	22034.1	2217.46	2553.1	13814.8	12198.4	4114.55	7439.19	2409.74	3110.03	9625.45	2833.77	5137.63	3779.91	3600.88	16241.3	2153.06	7041.49	7318.08	7196
NEG_463	4.059	167.035	4-Methoxysalicylic acid	[M-H]-	C8H8O4	MRIXVKKOHPQOFK-UHFFFAOYSA-N	COC1=CC(=C(C=C1)C(=O)O)O	Benzenoids	Benzene and substituted derivatives	Benzoic acids and derivatives		0.797	3774.23	3110.84	20458.9	1650.85	1686.93	3195.93	3607.73	3381.93	2596.11	1734.54	1271.29	2252.54	2160.9	3266.95	2732.59	1907.64	3120.41	1863.21	3606.31	3740.05	3605.86
NEG_284	4.504	138.019	4-Nitrophenol	[M-H]-	C6H5NO3	BTJIUGUIPKRLHP-UHFFFAOYSA-N	O=N(=O)C1=CC=C(O)C=C1	Benzenoids	Phenols	Nitrophenols	C00870	0.971	10575.1	28645.7	118716	28038.4	19028.7	31616.1	22809.7	24925.4	32060.5	27928.1	37473.3	40624.8	25560.7	21432.4	26824.1	34474.9	38101.4	13772.9	50818	45655.2	47471
NEG_570	1.48	182.044	4-Pyridoxic acid	[M-H]-	C8H9NO4	HXACOUQIXZGNBF-UHFFFAOYSA-N	O=C(O)C1=C(O)C(=NC=C1CO)C	Organoheterocyclic compounds	Pyridines and derivatives	Pyridinecarboxylic acids and derivatives	C00847	0.821	17976.2	3834.57	8602.43	4229.27	3157.59	17196.4	19842	5259.05	19491.3	6188.51	4941.17	13822.1	9625.5	10664	9739.75	6612.4	21392.3	4268.73	9178.48	9178.85	9090.19
NEG_2197	9.651	311.169	5-(4-Sulfophenyl)undecane	[M-H]-	C17H28O3S	FERBTPHUEYEGDN-UHFFFAOYSA-N	CCCCCCC(CCCC)C1=CC=C(C=C1)[S](O)(=O)=O	Benzenoids	Benzene and substituted derivatives	Benzenesulfonic acids and derivatives		0.848	58309.3	53808.8	62973.3	45785	53493.9	54575.2	59203.7	52466.6	61710.5	67704.2	56791.5	92828.1	63293.6	46499.2	50572.8	55301.2	72863.2	53165.9	61226.4	60042.8	61288
NEG_8357	4.627	623.163	5,7-Dihydroxy-2-(4-hydroxy-3-methoxyphenyl)-3-[3,4,5-trihydroxy-6-[[(2R,3R,4R,5R,6S)-3,4,5-trihydroxy-6-methyloxan-2-yl]oxymethyl]oxan-2-yl]oxychromen-4-one	[M-H]-	C28H32O16	UIDGLYUNOUKLBM-ACHADDEXSA-N	O=C1C(OC2OC(COC3OC(C)C(O)C(O)C3O)C(O)C(O)C2O)=C(OC=4C=C(O)C=C(O)C14)C=5C=CC(O)=C(OC)C5	Phenylpropanoids and polyketides	Flavonoids	Flavonoid glycosides		0.719	116.372	41.6903	30537.6	7.11606	21.5225	33.0344	138.07	58.3219	43.7486	46.7162	9.17907	137.819	15.8393	143.989	34.4129	32.9001	74.0799	13.7176	1894	1789.5	1933.2
NEG_4518	4.545	431.097	5,7-Dihydroxy-2-(4-hydroxyphenyl)-6-[3,4,5-trihydroxy-6-(hydroxymethyl)oxan-2-yl]chromen-4-one	[M-H]-	C21H20O10	MYXNWGACZJSMBT-UHFFFAOYSA-N	OCC1OC(C(O)C(O)C1O)C2=C(O)C=C3OC(=CC(=O)C3=C2O)C4=CC=C(O)C=C4	Phenylpropanoids and polyketides	Flavonoids	Flavonoid glycosides		0.901	47837.1	24643.3	4461.33	12335.5	9870.2	54188.8	53576.2	38224	63374.2	162606	18951.1	68063.8	24981.8	58049.8	29101.9	81395.9	54491.1	9394.2	43761.8	44181.5	44181.6
NEG_5238	5.52	461.108	5,8-Dihydroxy-2-(4-hydroxyphenyl)-7-methoxy-3-[(2S,3R,4R,5R,6S)-3,4,5-trihydroxy-6-methyloxan-2-yl]oxychromen-4-one	[M-H]-	C22H22O11	SSVHQKZUFBBLJY-OELQVNMVSA-N	O=C1C(OC2OC(C)C(O)C(O)C2O)=C(OC3=C(O)C(OC)=CC(O)=C13)C=4C=CC(O)=CC4	Phenylpropanoids and polyketides	Flavonoids	Flavonoid glycosides		0.786	47.4371	27.4959	82795.8	12.396	26.8153	219.521	33.9047	31.2047	43.2031	145.339	56.0939	89.6671	46.5831	31.5304	34.7038	78.8001	203.994	99.5052	4727.42	4671.21	4670.55
NEG_7944	6.284	593.13	[6-[2-(3,4-Dihydroxyphenyl)-8-hydroxy-4-oxochromen-7-yl]oxy-3,4,5-trihydroxyoxan-2-yl]methyl (E)-3-(4-hydroxyphenyl)prop-2-enoate	[M-H]-	C30H26O13	VXAHTPDZSOTOPQ-XCVCLJGOSA-N	O=C(OCC1OC(OC2=CC=C3C(=O)C=C(OC3=C2O)C=4C=CC(O)=C(O)C4)C(O)C(O)C1O)C=CC5=CC=C(O)C=C5	Phenylpropanoids and polyketides	Flavonoids	Flavonoid glycosides		0.778	4545.56	8216.59	395744	3729.03	3167.25	4343.14	4536.85	5585.22	5020.65	8416.66	7665.36	7287.43	8705.35	9941.55	11195.9	11150.7	11917.7	19741	34343.6	25257.4	34342.7
NEG_5952	6.394	493.23	(6,6-Dimethylbicyclo[3.1.1]hept-2-yl)methyl 6-O-[(2R,3R,4R)-3,4-dihydroxy-4-(hydroxymethyl)tetrahydro-2-furanyl]-beta-D-glucopyranoside	[M+FA-H]-	C21H36O10	RSKTWDAINBIMPD-MCVCZSGFSA-N	CC1(C)C2CCC(CO[C@H]3[C@@H]([C@H]([C@@H]([C@@H](CO[C@H]4[C@@H]([C@@](CO)(CO4)O)O)O3)O)O)O)C1C2	Lipids and lipid-like molecules	Prenol lipids	Terpene glycosides		0.861	810.526	194.086	72613.5	23.654	51.3096	288.6	107.958	243.271	320.648	51.9461	84.4971	264.5	30.3939	257.19	38.7488	63.3906	1324.83	116.983	3390.78	3390.99	3374.84
NEG_1274	8.936	255.197	(6E)-2,6,10-Trimethyl-6,11-dodecadiene-2,3,10-triol	[M-H]-	C15H28O3	BGUYVWYUIXKRDO-XYOKQWHBSA-N	OC(CCC(=CCCC(O)(C=C)C)C)C(O)(C)C	Lipids and lipid-like molecules	Prenol lipids	Sesquiterpenoids		0.704	5429.28	6506.79	30722.7	4545.38	4751.98	4748.78	5012.34	5067.34	5576.03	6146.69	4435.07	5882.06	4472.24	5447.57	5039	4019.77	5014.37	5911.69	6476.91	6095.54	6545.16
NEG_1697	5.541	285.041	6-Hydroxyapigenin	[M-H]-	C15H10O6	JVXZRQGOGOXCEC-UHFFFAOYSA-N	C1=CC(=CC=C1C2=CC(=O)C3=C(O2)C=C(C(=C3O)O)O)O	Phenylpropanoids and polyketides	Flavonoids	Flavones	C10184	0.723	1567.43	5242.23	49480.1	115.949	92.2504	221.732	81.0993	3028.6	145.961	361.268	64.9062	165.093	65.5335	413.061	2778.27	204.07	75.0261	100.933	4208.59	3859.68	4263.08
NEG_285	2.944	138.019	6-Hydroxynicotinic acid	[M-H]-	C6H5NO3	BLHCMGRVFXRYRN-UHFFFAOYSA-N	C1=C(C=NC(=C1)O)C(=O)O	Organoheterocyclic compounds	Pyridines and derivatives	Pyridinecarboxylic acids and derivatives	C01020	0.799	8663.8	8493.18	33187.9	4906.21	8738.92	10502.7	6547.54	10404.4	4205.95	13175.2	6676.76	13857.2	16531.9	8722.31	8683.49	7815.9	6889.67	15277.5	16324.5	13685.2	13705.4
NEG_7700	4.712	579.206	(+)-7-Epi-Syringaresinol 4'-glucoside	[M-H]-	C28H36O13	WEKCEGQSIIQPAQ-UHFFFAOYSA-N	COC1=CC(=CC(=C1O)OC)C2OCC3C2COC3C4=CC(=C(OC5OC(CO)C(O)C(O)C5O)C(=C4)OC)OC	Lignans, neolignans and related compounds	Lignan glycosides			0.801	51015.7	7898.49	36890.8	7882.21	6938.49	35744.6	45598.8	15140.9	30005.4	5128.62	10273.1	44642	6764.36	25166.7	8638.07	14078.8	49908.2	6678.84	23190.9	22932.4	23190.7
NEG_10530	4.585	769.224	7-O-Methylquercetin-3-O-galactoside-6''-rhamnoside	[M-H]-	C34H42O20	NMGVHLDIHNFGQB-UHFFFAOYNA-N	O=C1C(OC2OC(COC3OC(C)C(O)C(OC4OC(C)C(O)C(O)C4O)C3O)C(O)C(O)C2O)=C(OC5=CC(OC)=CC(O)=C15)C=6C=CC(O)=C(O)C6	Phenylpropanoids and polyketides	Flavonoids	Flavonoid glycosides		0.779	2773.3	1044.63	5414.15	632.936	499.378	3071.83	2470.01	1545.87	1524.51	497.73	783.708	1786.16	912.974	1297.37	1165.65	1059.96	1906.83	411.676	1441.02	1565.64	1441.19
NEG_7383	5.066	563.142	8-[3,4-Dihydroxy-5-(hydroxymethyl)oxolan-2-yl]-5,7-dihydroxy-2-(4-hydroxyphenyl)-6-[3,4,5-trihydroxy-6-(hydroxymethyl)oxan-2-yl]chromen-4-one	[M-H]-	C26H28O14	TUIJPUWSXVFWSH-UHFFFAOYNA-N	O=C1C=C(OC2=C1C(O)=C(C(O)=C2C3OC(CO)C(O)C3O)C4OC(CO)C(O)C(O)C4O)C=5C=CC(O)=CC5					0.781	789.047	878.754	211048	117.564	189.942	1355.31	560.302	1073.5	439.793	692.804	251.28	578.162	586.787	758.978	848.318	582.61	1007.68	413.265	21079.6	21875.9	21075.9
NEG_1856	9.544	293.212	8-hydroxyoctadeca-9,12,15-trienoic acid	[M-H]-	C18H30O3	NFIYYIXFARWVBH-UHFFFAOYSA-N	O=C(O)CCCCCCC(O)C=CCC=CCC=CCC	Lipids and lipid-like molecules	Fatty Acyls	Fatty acids and conjugates		0.815	56944.3	300373	229180	14807.1	16849.4	58892.9	51364.5	128994	41171.5	27269.4	22422.6	71507.8	17478.3	24840.9	21121.7	27714.3	62366.2	16631.9	63320.9	61482.5	63316.3
NEG_1937	9.816	297.245	9,10-Epoxystearic acid	[M-H]-	C18H34O3	IMYZYCNQZDBZBQ-UHFFFAOYSA-N	CCCCCCCCC1C(CCCCCCCC(=O)O)O1	Lipids and lipid-like molecules	Fatty Acyls	Lineolic acids and derivatives	C19620	0.827	9798.23	15081.6	18803.6	8037.47	7156.3	20481.8	9004.61	10170.9	7743.33	7420.83	5718.44	19387.7	7577.17	7988.98	7191.24	6264.79	18192.8	7687.35	10396.9	11910.4	10418.5
NEG_2556	7.511	329.233	9,12,13-Trihydroxyoctadec-10-enoic acid	[M-H]-	C18H34O5	MDIUMSLCYIJBQC-UHFFFAOYSA-N	CCCCCC(C(C=CC(CCCCCCCC(=O)O)O)O)O	Lipids and lipid-like molecules	Fatty Acyls	Fatty acids and conjugates		0.711	15725.8	11400.2	26356.7	7357.77	5313.23	13147.5	13956.4	4163.28	6874.21	8717.34	6433.28	13774.7	5681.62	7899.66	7432.84	6538.47	18284.5	7899.15	9812.37	9504.84	9812.44
NEG_2508	6.772	327.216	9,12,13-Trihydroxyoctadeca-10,15-dienoic acid	[M-H]-	C18H32O5	MKYUCBXUUSZMQB-UHFFFAOYSA-N	O=C(O)CCCCCCCC(O)C=CC(O)C(O)CC=CCC	Lipids and lipid-like molecules	Fatty Acyls	Lineolic acids and derivatives		0.785	22269.2	27577.5	112904	4897.61	5415.99	22325.5	26186.4	24119.6	26699.4	25388.3	18305.7	30542.6	9938.36	16996.7	14265.1	17703.3	28167.4	5618.41	21494.6	21334.7	21334.7
NEG_1854	8.044	293.21	9-HOTrE	[M-H]-	C18H30O3	RIGGEAZDTKMXSI-MEBVTJQTSA-N	CC/C=C\C/C=C\C=C\[C@H](CCCCCCCC(=O)O)O					0.828	2021.15	3905.12	31317.4	1257.16	1059.59	1145.19	857.053	4629.82	1181.88	1697.51	893.928	1420.76	2560.1	1463.07	1894.1	1267.4	1643.59	1683.13	3868.47	3863.56	2660.83
NEG_2206	8.278	311.222	9-Hydroperoxyoctadeca-10,12-dienoic acid	[M-H]-	C18H32O4	JGUNZIWGNMQSBM-UHFFFAOYSA-N	CCCCCC=CC=CC(CCCCCCCC(=O)O)OO	Lipids and lipid-like molecules	Fatty Acyls	Lineolic acids and derivatives		0.826	81162.6	329002	559281	72119.8	96641.8	99686.8	39810.3	197425	94256.8	88604.3	68669.9	89044.1	87386	81122.9	99571.8	86064.5	82132.7	96121.8	132890	133635	133537
NEG_1894	9.94	295.227	9-Hydroxy-10E,12Z-octadecadienoic acid	[M-H]1-	C18H32O3	NPDSHTNEKLQQIJ-ZJHFMPGASA-N	CCCCC/C=C\C=C\C(CCCCCCCC(=O)O)O	Lipids and lipid-like molecules	Fatty Acyls	Lineolic acids and derivatives		0.909	36151.5	55140.8	55660.2	12423.6	13144.5	34055.2	31640.6	41701.4	74912.9	28290.8	16718.6	72757.2	17905.2	21396.5	22227.7	20406.5	41722.5	10414.2	32693.1	31727.1	31724
NEG_2163	7.881	309.206	9-Oxo-11-(3-pentyloxiran-2-YL)undec-10-enoic acid	[M-H]-	C18H30O4	RCMABBHQYMBYKV-UHFFFAOYSA-N	CCCCCC1C(C=CC(=O)CCCCCCCC(=O)O)O1	Lipids and lipid-like molecules	Fatty Acyls	Fatty acids and conjugates		0.746	26954.6	47131	172310	12009.7	15303	24244.6	18676.2	32294.6	31454.8	10769.9	8440.98	27983.7	17101.5	14899.3	19739.4	11230.4	38253.8	16218.1	19199.5	19200.5	18491.4
NEG_2201	9.603	311.22	(9Z,15Z)-12,13-Dihydroxyoctadeca-9,15-dienoate	[M-H]-	C18H32O4	NMONGVDUESEHOK-UHFFFAOYSA-N	O=C(O)CCCCCC(O)C(O)C=CCC=CCCCCC	Lipids and lipid-like molecules	Fatty Acyls	Fatty acids and conjugates		0.837	8118.74	25937.8	23476.2	950.217	718.21	9296.58	8671.29	12629.1	4201.45	938.568	1732.22	12958	1366.3	2339.31	919.799	3470.41	11299.5	1968.96	6832.61	4516.63	6849.31
NEG_2021	10.782	301.214	Abietic acid	[M-H]-	C20H30O2	RSWGJHLUYNHPMX-ONCXSQPRSA-N	O=C(O)C1(C)CCCC2(C)C3C(C=C(CC3)C(C)C)=CCC12	Lipids and lipid-like molecules	Prenol lipids	Diterpenoids	C06087	0.798	2881.02	5895.85	28253.5	4521.35	3025.81	4842.25	5226.11	6254.99	2629.4	2147.76	2156.24	4626.52	6227.66	19194.5	7314.14	3709.63	5246.41	3982.93	6523.42	6311.14	6311.64
NEG_348	1.315	150.056	Acetaminophen	[M-H]-	C8H9NO2	RZVAJINKPMORJF-UHFFFAOYSA-N	CC(=NC1=CC=C(C=C1)O)O	Benzenoids	Phenols	1-hydroxy-2-unsubstituted benzenoids	C06804	0.784	16074.4	8975.9	48988.4	9045.84	4064.77	14792.2	18523	8094.14	17523.4	7785.51	3861.63	18309.6	10556.2	11439.1	14543.8	5633.8	17743	6224.12	13281.7	12483.3	13286.2
NEG_245	1.967	134.046	Adenine	[M-H]-	C5H5N5	GFFGJBXGBJISGV-UHFFFAOYSA-N	N=1C=NC2=C(N=CNC12)N	Organoheterocyclic compounds	Imidazopyrimidines	Purines and purine derivatives	C00147	0.93	6460.58	18430.9	20007	9295.43	7026.62	12003.7	9681.64	20684.9	6605.18	4099.44	5001.36	8209.41	15180.5	11160	17540.8	5096.07	7036.81	8752.5	10230.8	9362.28	10230.1
NEG_1378	2.122	266.089	Adenosine	[M-H]-	C10H13N5O4	OIRDTQYFTABQOQ-KQYNXXCUSA-N	C([C@@H]1[C@H]([C@H]([C@H](N2C=NC3=C2N=CN=C3N)O1)O)O)O	Nucleosides, nucleotides, and analogues	Purine nucleosides		C00212	0.833	12781.6	29289.1	30377.8	15114.8	12604.3	18979.6	13731.1	30151.6	10736.7	6299.6	6277.26	12825.6	26429.8	13023.8	26891.6	6292.31	12617.1	12691.5	17837.9	17838.3	17909.5
NEG_2593	11.117	331.265	Adrenic acid	[M-H]-	C22H36O2	TWSWSIQAPQLDBP-DOFZRALJSA-N	O=C(O)CCCCCC=CCC=CCC=CCC=CCCCCC	Lipids and lipid-like molecules	Fatty Acyls	Fatty acids and conjugates	C16527	0.729	10576.7	13280.3	11734.4	10770.1	9068.03	12871.1	12097	10218.5	9522.37	10503	11757.3	9379.77	12155.3	11712.6	12910.1	13379	12369	14201.3	12169.7	11987.3	11981.5
NEG_4519	5.476	431.099	Afzelin	[M-H]-	C21H20O10	SOSLMHZOJATCCP-AEIZVZFYSA-N	O=C1C(OC2OC(C)C(O)C(O)C2O)=C(OC=3C=C(O)C=C(O)C13)C=4C=CC(O)=CC4	Phenylpropanoids and polyketides	Flavonoids	Flavonoid glycosides		0.96	5301.1	10665.9	7.79948e+06	2820.83	3283.49	20126.6	4632.49	7919.01	4730.97	16400.1	5767.45	4538.61	8400.85	9443.22	10728.2	14117.1	8022.46	16258.1	505931	501040	505925
NEG_173	0.626	118.05	Allo-thr	[M-H]-	C4H9NO3	AYFVYJQAPQTCCC-UHFFFAOYSA-N	CC(C(C(=O)O)N)O	Organic acids and derivatives	Carboxylic acids and derivatives	Amino acids, peptides, and analogues		0.87	24294.6	9252.26	16395.3	10671.4	12614.4	31388.7	12513.4	8104.59	16088.6	6097.15	8828.27	30260.7	11167.2	7836.8	22438.5	10884.9	26665.9	15241.4	16338.9	15851.9	15771.4
NEG_1318	0.602	259.022	alpha-D-Mannose 1-phosphate	[M-H]-	C6H13O9P	HXXFSFRBOHSIMQ-RWOPYEJCSA-N	C([C@@H]1[C@H]([C@@H]([C@@H]([C@H](O1)OP(=O)(O)O)O)O)O)O	Organic oxygen compounds	Organooxygen compounds	Carbohydrates and carbohydrate conjugates	C00636	0.941	36017.7	58245.9	77752	53827.2	57142	28460.4	23864.1	58607.3	25080.2	24643.7	33671.1	35911.8	88056.7	64767.8	131936	31406.7	38315.9	59732.8	55542.5	57693.4	55532
NEG_10243	12.697	749.438	alpha-Hederin	[M-H]-	C41H66O12	KEOITPILCOILGM-UHFFFAOYNA-N	O=C(O)C12CCC(C)(C)CC2C3=CCC4C5(C)CCC(OC6OCC(O)C(O)C6OC7OC(C)C(O)C(O)C7O)C(C)(CO)C5CCC4(C)C3(C)CC1					0.746	5344.89	4328.82	5796.46	4473.31	5400.59	5106.2	4534.78	3704.89	4237.04	4907.6	3573.48	4697.96	8582.96	6489.03	7464.43	4652.05	3206.81	5535.97	5130.74	5416.46	5139.76
NEG_9733	10.205	715.354	Amatain	[M-H]-	C43H48N4O6	RZBFPDQKWUWUCK-UHFFFAOYNA-N	O=C(OC)C1=C2NC=3C=CC=CC3C24CCN5C6OC78N9C=%10C(OC)=CC=CC%10C%118CCN%12CCC%13OCCC%13(CC7CC6(C9)C%14OCCC%14(C1)C54)C%12%11	Alkaloids and derivatives	Aspidospermatan-type alkaloids			0.87	21381	24229	22202.2	5656.02	7042.53	13032.9	28259.8	36248.3	22320	4375.16	4272.36	23337.4	9412.83	11520.6	7443.57	4155.31	21470.1	5653.96	14081.1	13190.4	14078
NEG_5172	11.632	457.256	Andrastin C	[M-H]-	C27H38O6	LBBHTACWNVOYKN-SNQWNFAUSA-N	CC1=C[C@H]2[C@]3(C)CC[C@@H](C(C)(C)[C@H]3CC[C@]2(C)[C@@]4(C(=O)C(=C([C@]14C)O)C)C(=O)O)OC(=O)C	Lipids and lipid-like molecules	Steroids and steroid derivatives	Steroid esters		0.745	13410.6	18839.1	23670.6	13797	12265.2	16267.6	18184.2	14315.5	12687.7	11355.2	9987.48	13348.1	17037.4	19659.9	21395.8	17901.8	18706.5	19740.8	14632	15645.8	14076.5
NEG_264	2.859	136.039	Anthranilic acid	[M-H]-	C7H7NO2	RWZYAGGXGHYGMB-UHFFFAOYSA-N	C1=CC(=C(C=C1)N)C(=O)O	Benzenoids	Benzene and substituted derivatives	Benzoic acids and derivatives	C00108	0.812	357.829	683.781	78437.5	152.483	237.227	468.83	597.622	556.909	336.948	927.042	453.657	411.122	142.271	584.722	320.321	630.542	309.207	394.585	7944.81	7578.22	7945.8
NEG_1410	6.225	269.045	Apigenin	[M-H]-	C15H10O5	KZNIFHPLKGYRTM-UHFFFAOYSA-N	C1=CC(=CC=C1C2=CC(=O)C3=C(C=C(C=C3O)O)O2)O	Phenylpropanoids and polyketides	Flavonoids	Flavones	C01477	0.926	11035	18279	18563.8	8316.23	7240.24	19108.6	10376.4	14093.5	11823.7	10403.6	4869.34	9378.81	13551.3	21523.5	21090.6	7521.47	11518.7	7005.05	12919.7	12809.2	12808.8
NEG_10085	4.111	739.208	Apigenin 7-O-(2G-rhamnosyl)gentiobioside	[M-H]-	C33H40O19	LXOPDILLGIDKLW-UHFFFAOYSA-N	CC1C(C(C(C(O1)OC2C(C(C(OC2OC3=CC(=C4C(=C3)OC(=CC4=O)C5=CC=C(C=C5)O)O)COC6C(C(C(C(O6)CO)O)O)O)O)O)O)O)O					0.81	9925.89	9769.56	5110.22	3961.49	3447.63	16537.2	4962.22	13882.9	4820.75	11418.6	4324.3	8195.67	7811.01	23755.2	9560.9	5743.56	4720.38	3878.42	8753.52	8817.83	8753.6
NEG_7655	4.282	577.156	Apigenin-7-O-neohesperidoside	[M-H]-	C27H30O14	RPMNUQRUHXIGHK-UHFFFAOYNA-N	O=C1C=C(OC2=CC(OC3OC(CO)C(O)C(O)C3OC4OC(C)C(O)C(O)C4O)=CC(O)=C12)C=5C=CC(O)=CC5					0.792	24212.5	19284.7	10186	4108.62	6750.85	34936.8	4630.39	20146.2	6484.49	257793	10659.1	12024.7	11759.7	10015.9	7488.84	74423.9	5244.85	4671.34	32766.1	32771.6	33478.5
NEG_2053	11.12	303.233	Arachidonic acid	[M-H]-	C20H32O2	YZXBAPSDXZZRGB-DOFZRALJSA-N	CCCCC/C=C\C/C=C\C/C=C\C/C=C\CCCC(=O)O	Lipids and lipid-like molecules	Fatty Acyls	Fatty acids and conjugates	C00219	0.807	4351.74	34439.5	35678.9	14566.5	7847.75	14355.5	20383.4	25065.5	3374	6188.8	9325.07	8018.83	25743.5	133590	13023.3	10125.6	11441.7	10547.4	23198.3	22863	23197.7
NEG_503	0.641	173.105	Arginine	[M-H]-	C6H14N4O2	ODKSFYDXXFIFQN-BYPYZUCNSA-N	C(C[C@@H](C(=O)O)N)CNC(=N)N	Organic acids and derivatives	Carboxylic acids and derivatives	Amino acids, peptides, and analogues	C00062	0.803	9522.42	1591.23	4135.15	1277.79	1343.41	13265.9	1314.61	8732.11	4764.33	1089.85	5826.91	41792.2	1680.04	2232.33	7154.13	13799.7	52211.6	1374.39	10253.6	9656.65	10251.1
NEG_5824	8.107	487.34	Asiatic acid	[M-H]-	C30H48O5	JXSVIVRDWWRQRT-DXNSERCBSA-N	CC1CC[C@@]2(CC[C@@]3(C(=CCC4[C@]3(CCC5[C@@]4(CC(C([C@@]5(C)CO)O)O)C)C)C2C1C)C)C(=O)O					0.814	19.4718	3.90303	14918.8	15.8599	43.9505	8.05722	37.5755	17.3995	5.15207	21.7515	8.32465	17.6771	9.3348	6.19832	34.9471	7.15476	3.04884	6.06464	412.353	389.714	412.416
NEG_223	0.619	131.045	Asparagine	[M-H]-	C4H8N2O3	DCXYFEDJOCDNAF-REOHCLBHSA-N	C([C@@H](C(=O)O)N)C(=N)O	Organic acids and derivatives	Carboxylic acids and derivatives	Amino acids, peptides, and analogues	C00152	0.784	280737	198304	305394	88477.1	81193.1	182952	313095	371664	547098	42573.2	363467	657647	298063	102671	533519	426214	587209	85915.4	320547	295153	320808
NEG_229	0.604	132.029	Aspartic acid	[M-H]-	C4H7NO4	CKLJMWTZIZZHCS-REOHCLBHSA-N	O=C(O)CC(N)C(=O)O	Organic acids and derivatives	Carboxylic acids and derivatives	Amino acids, peptides, and analogues	C00049	0.916	108725	57186.2	70354.6	50706.2	56831.2	99846.4	85751.7	57116.1	84972.5	44983.5	30951.1	115744	58084.4	51019.7	50578.5	35292.8	114423	41024	68934.1	68942.5	70764.2
NEG_4897	2.985	447.093	Astragalin	[M-H]-		JPUKWEQWGBDDQB-QSOFNFLRSA-N	C1=CC(=CC=C1C2=C(C(=O)C3=C(C=C(C=C3O2)O)O)O[C@H]4[C@@H]([C@H]([C@@H]([C@H](O4)CO)O)O)O)O	Phenylpropanoids and polyketides	Flavonoids	Flavonoid glycosides	C12249	0.881	1059.94	1569.65	164974	348.456	365.191	1264.93	1157.23	889.702	967.538	1101.19	440.795	1226.84	1136.84	2568.55	1761.15	684.952	2483.68	1442.38	10133	9357.24	10480.3
NEG_3977	6.375	405.118	Astringin	[M-H]-	C20H22O9	PERPNFLGJXUDDW-CUYWLFDKSA-N	C1=CC(=C(C=C1/C=C/C2=CC(=CC(=C2)O[C@H]3[C@@H]([C@H]([C@@H]([C@H](O3)CO)O)O)O)O)O)O	Phenylpropanoids and polyketides	Stilbenes	Stilbene glycosides	C10245	0.738	61.5884	73.4668	8568.18	43.3541	25.8239	20.7694	88.5526	22.3061	13.3982	21.0774	18.1893	124.849	16.1159	20.4328	5.63963	30.9369	110.524	6.04492	332.054	275.57	330.857
NEG_4575	4.945	433.078	Avicularin	[M-H]-	C20H18O11	BDCDNTVZSILEOY-UXYNSRGZSA-N	O=C1C(OC2OC(CO)C(O)C2O)=C(OC=3C=C(O)C=C(O)C13)C=4C=CC(O)=C(O)C4	Phenylpropanoids and polyketides	Flavonoids	Flavonoid glycosides		0.951	21988.2	56572.1	1.36783e+07	12159.2	13865.4	17282.9	15596.1	20692.3	17737.9	47201.5	26867.8	24335.2	32565.7	49409.2	39885.3	45841.5	45952.7	83322.6	749134	697191	749388
NEG_2539	1.425	329.091	Benzoic acid + 1O, 1MeO, O-Hex	[M-H]-	C14H18O9	YROOZUQRTLHXIO-UHFFFAOYSA-N	COC1=CC(=CC=C1O)C(=O)OC2C(C(C(C(CO)O2)O)O)O	Phenylpropanoids and polyketides	Tannins	Hydrolyzable tannins		0.768	9491.06	8751.95	8706.08	3607.11	2849.16	8098.14	8712.42	10271.7	7392.65	2515.44	4165.83	7884.17	4578.5	5979.42	5400.03	5123.56	10191.7	2561.81	6758.35	6759.79	6821.01
NEG_2278	1.197	315.071	Benzoic acid + 2O, O-Hex	[M-H]-	C13H16O9	CBTFERBMQQAROP-UHFFFAOYSA-N	C1=C(C=C(C(=C1)O)C(=O)O)OC2C(C(C(C(CO)O2)O)O)O	Organic oxygen compounds	Organooxygen compounds	Carbohydrates and carbohydrate conjugates		0.93	291536	35098.4	162636	16036	14345.7	227223	308838	74436.8	260651	18254.9	24897	203425	20777.7	59199.2	23114.5	29844	373975	14006.1	119000	118796	118476
NEG_4526	3.268	431.155	Benzyl alcohol + Hex-Hex	[M-H]-	C19H28O11	WKXRKKUZTXIFJY-UHFFFAOYSA-N	C1=CC=C(C=C1)COC2C(C(C(C(CO)O2)O)O)OC3C(C(C(C(CO)O3)O)O)O	Organic oxygen compounds	Organooxygen compounds	Carbohydrates and carbohydrate conjugates		0.839	195697	14819.8	14352.2	7357.16	5947.81	136413	153488	31338.3	118667	5659.63	13963.6	118547	5740.61	44808.4	9711.19	12286.5	105914	5801.64	54970.2	54399.3	54970.3
NEG_4905	3.755	447.15	Benzyl alcohol + Hex-Pen	[M+HCOO]-	C18H26O10	NJMQSVWMCODQIP-UHFFFAOYSA-N	C1=CC=C(C=C1)COC2C(C(C(C(COC3C(C(CO)(CO3)O)O)O2)O)O)O	Organic oxygen compounds	Organooxygen compounds	Carbohydrates and carbohydrate conjugates		0.701	1.4028e+06	31203.6	57612.1	26713	21047.7	676482	1.11827e+06	66342.5	652795	19571.8	24734.7	352956	32000.7	307027	23352.2	28654.2	835156	21176.9	279783	277244	279780
NEG_5141	10.827	455.351	Betulinic acid	[M-H]-	C30H48O3	QGJZLNKBHJESQX-FZFNOLFKSA-N	O=C(O)C12CCC(C(=C)C)C2C3CCC4C5(C)CCC(O)C(C)(C)C5CCC4(C)C3(C)CC1	Lipids and lipid-like molecules	Prenol lipids	Triterpenoids		0.788	3409.83	1682.14	144183	2172.75	1632.25	2546.29	1463.58	2813.99	3532.03	1589.29	389.52	7182.86	2430.86	3584.17	4452.26	1516.34	2440.92	1229.2	8223.15	7922.47	8062
NEG_7955	5.057	593.153	Biorobin	[M-H]-	C27H30O15	RTATXGUCZHCSNG-UHFFFAOYSA-N	O=C1C(OC2OC(COC3OC(C)C(O)C(O)C3O)C(O)C(O)C2O)=C(OC=4C=C(O)C=C(O)C14)C=5C=CC(O)=CC5	Phenylpropanoids and polyketides	Flavonoids	Flavonoid glycosides		0.941	730326	541255	257102	302811	233332	669722	482114	532190	408604	317537	191224	389632	434882	530477	599314	204778	516329	190595	196549	202473	202453
NEG_5248	4.296	461.166	Bioside	[M-H]-	C20H30O12	DORPKYRPJIIARM-GYAWPQPFSA-N	OC1=CC=C(C=C1O)CCOC2OC(CO)C(O)C(OC3OC(C)C(O)C(O)C3O)C2O	Organic oxygen compounds	Organooxygen compounds	Carbohydrates and carbohydrate conjugates		0.742	59109.8	24423.7	47542	12261	10743	47171.1	39315.5	36790.2	31142.3	7300.37	15822.8	34993.2	21627.5	34296.7	16093	18857	55762.7	10720.4	29492.5	30070.6	30071.4
NEG_4541	8.792	431.242	Bufalin	[M+FA-H]-	C24H34O4	QEEBRPGZBVVINN-UHFFFAOYNA-N	O=C1OC=C(C=C1)C2CCC3(O)C4CCC5CC(O)CCC5(C)C4CCC23C					0.727	683.354	1412.68	239453	684.829	975.218	455.179	495.138	1636.37	1039.84	1191.8	778.335	1510.3	736.21	1641.35	894.784	1756.48	1139.07	2378.47	6726.01	6565.22	7404.2
NEG_882	3.135	219.176	Butylated hydroxytoluene	[M-H]-	C15H24O	NLZUEZXRPGMBCV-UHFFFAOYSA-N	CC1=CC(=C(C(=C1)C(C)(C)C)O)C(C)(C)C	Benzenoids	Benzene and substituted derivatives	Phenylpropanes	C14693	0.809	69465.4	17036	56048.7	85948.1	34894.5	40373.2	57903.3	70111.9	50586.8	14565.7	43094.4	52873.9	33456.9	50810.8	58453.3	40831.7	69350.3	29121.4	65386.7	74840.8	61071.1
NEG_660	6.881	193.086	Butylparaben	[M-H]-	C11H14O3	QFOHBWFCKVYLES-UHFFFAOYSA-N	CCCCOC(=O)C1=CC=C(C=C1)O	Benzenoids	Benzene and substituted derivatives	Benzoic acids and derivatives		0.833	16587.6	24833.1	18988.4	15845.7	17151.2	18743.3	15666.5	19620.7	17177.8	21641.6	17752	17095.6	17411.2	17993.9	19182.6	18756	22326	24020.1	21473.1	21485.6	19998.8
NEG_2780	2.778	341.086	Caffeic acid hexoside	[M-H]-	C15H18O9	WQSDYZZEIBAPIN-UHFFFAOYSA-N	C1=C(C=CC(=O)OC2C(C(C(C(CO)O2)O)O)O)C=C(C(=C1)O)O	Phenylpropanoids and polyketides	Cinnamic acids and derivatives	Hydroxycinnamic acids and derivatives		0.816	5953.79	4835.85	66239.1	3018.05	2986.23	7492.07	5064.36	5044	4339.87	2152.52	2264.64	4509.68	5657.96	8099.73	5249.47	2687.14	6090.88	3022.81	7071.91	6904.45	7071.72
NEG_869	2.022	218.103	Calcium pantothenate	[M-H]-	C9H17NO5.1/2 Ca	FAPWYRCQGJNNSJ-UBKPKTQASA-L	CC(C)(CO)[C@H](C(=O)NCCC(=O)[O-])O.CC(C)(CO)[C@H](C(=O)NCCC(=O)[O-])O.[Ca+2]					0.897	149315	35514.9	95858.4	20872.5	21468.2	129550	114156	27570.9	120982	47686	38033.8	123530	46622.6	67752.5	51187.1	38054.4	170907	22018.4	80091	80700	79777.6
NEG_2744	10.227	339.198	Canrenone	[M-H]-	C22H28O3	UJVLDDZCTMKXJK-AFDHUMPMSA-N	CC12CCC(=O)C=C2C=CC3[C@@H]1CCC4(C)[C@H]3CCC54CCC(=O)O5	Lipids and lipid-like molecules	Steroids and steroid derivatives	Steroid lactones		0.834	14295.8	14141.8	11355.6	11647.7	11811.3	17410.7	16156.1	12647.8	22477.4	13372.9	13773.1	24864.4	14577.7	12435.3	12366	12394.2	18063.5	7025.95	15591.7	14517.8	15594.6
NEG_4744	3.927	441.083	(-)-Catechin gallate	[M-H]-	C22H18O10	LSHVYAFMTMFKBA-CTNGQTDRSA-N	O=C(OC1CC=2C(O)=CC(O)=CC2OC1C3=CC=C(O)C(O)=C3)C4=CC(O)=C(O)C(O)=C4	Phenylpropanoids and polyketides	Flavonoids	Flavans		0.927	7159.59	17212.3	675767	7549.16	8136.11	6636.63	8797.92	9600.78	8948.5	16391.1	12724.1	10937.7	15251.9	15884.7	14695.9	19019.1	18212.3	33634	45988	37826.6	45823.7
NEG_3001	2.363	353.088	Chlorogenic acid	[M-H]-	C16H18O9	CWVRJTMFETXNAD-JUHZACGLSA-N	C1=C(/C=C/C(=O)O[C@@H]2C[C@@](C[C@H]([C@H]2O)O)(C(=O)O)O)C=C(C(=C1)O)O	Organic oxygen compounds	Organooxygen compounds	Alcohols and polyols	C00852	0.805	6337.27	2041.76	36086.7	262.042	667.494	8445.26	5662.93	1525.93	5018.4	1102.78	629.565	6121.95	540.621	2709.14	843.047	900.96	6267.17	673.776	3051.82	2577.39	3050.06
NEG_1771	3.465	289.072	Cianidanol	[M-H]-	C15H14O6	PFTAWBLQPZVEMU-DZGCQCFKSA-N	C1[C@@H]([C@H](OC2=CC(=CC(=C21)O)O)C3=CC(=C(C=C3)O)O)O	Phenylpropanoids and polyketides	Flavonoids	Flavans	C06562	0.95	15419	37846.7	859656	47058.1	40345.8	22543.2	8371.97	31079.4	4456.61	24837.3	9394.2	7077.3	31573.3	62552.2	56806.3	28297.5	9539.72	49792.1	72093.6	70674.3	71177
NEG_656	3.797	193.049	Cinnamic acid	[M-H]-	C9H8O2	WBYWAXJHAXSJNI-VOTSOKGWSA-N	C1=CC=C(C=C1)/C=C/C(=O)O	Phenylpropanoids and polyketides	Cinnamic acids and derivatives	Cinnamic acids	C10438	0.791	1994.44	510.735	23823.8	418.397	420.711	1175.71	1935.16	562.496	994.771	277.445	322.326	1797.21	688.721	867.558	442.997	388.789	1864.88	379.953	2565.83	2567.19	2533.39
NEG_500	0.685	173.009	cis-Aconitic acid	[M-H]-	C6H6O6	GTZCVFVGUGFEME-IWQZZHSRSA-N	O=C(O)C=C(C(=O)O)CC(=O)O	Organic acids and derivatives	Carboxylic acids and derivatives	Tricarboxylic acids and derivatives	C00417	0.871	57466	85672.5	175493	106903	113792	69238.6	75555.9	124652	82050.1	75732	47437.8	48107.8	166180	145240	104533	70101	87054.9	88195.7	88811.6	88820.8	87999.6
NEG_4630	4.713	435.131	Coatlin A	[M-H]-	C21H24O10	CSATWRZOLKGPRW-KXIDKYMXSA-N	C1=C(C=CC(=C1)O)CC(C(=O)C2=CC=C(C(=C2O)[C@H]3[C@@H]([C@H]([C@@H]([C@@H](CO)O3)O)O)O)O)O	Phenylpropanoids and polyketides	Linear 1,3-diarylpropanoids	Chalcones and dihydrochalcones		0.743	3459.18	515.295	1.54706e+06	621.852	1260.09	2507.52	4215.52	824.4	3693.07	2927.29	2600.04	3568.63	658.167	2878.71	693.041	2632.28	4942.34	1097.67	50432.8	50180.2	50177
NEG_1973	10.193	299.259	Coronaric acid	[M-H]1-	C18H32O3	FBUKMFOXMZRGRB-YFHOEESVSA-N	CCCCC/C=C\CC1C(CCCCCCCC(=O)O)O1	Lipids and lipid-like molecules	Fatty Acyls	Fatty acids and conjugates	C14825	0.85	36846.3	47523.5	43422.8	32962.7	35162.7	39756.4	41463.6	43709	38438.6	40173.6	37621.4	42354.4	39749.2	37265.5	35153.2	36160.4	40017.9	40187.2	42099.2	41441.9	41538.4
NEG_7381	4.356	563.14	Corymboside	[M-H]-	C26H28O14	OVMFOVNOXASTPA-UHFFFAOYSA-N	OCC1OC(C(O)C(O)C1O)C2=C(O)C(=C(O)C3=C2OC(=CC3=O)C4=CC=C(O)C=C4)C5OCC(O)C(O)C5O	Phenylpropanoids and polyketides	Flavonoids	Flavonoid glycosides		0.941	35029.3	27835.9	14187.6	13631.9	9946.62	51665.4	26763.7	37756.9	28141.6	15317	14692.7	33431.1	24460.1	29244.6	25711.1	19140.7	35108.4	10088	24700.7	24295	24701.4
NEG_2451	3.348	325.092	Coumaric acid 4-O-glucoside	[M-H]-	C15H18O8	LJFYQZQUAULRDF-UHFFFAOYSA-N	C1=C(C=CC(=C1)OC2C(C(C(C(CO)O2)O)O)O)C=CC(=O)O	Organic oxygen compounds	Organooxygen compounds	Carbohydrates and carbohydrate conjugates		0.824	329.774	79.1364	100624	151.941	71.9244	556.103	185.627	44.902	176.633	158.737	46.0078	134.205	91.2843	419.026	338.231	88.7354	183.804	88.9868	5650.89	5650.88	5616.7
NEG_2450	2.522	325.092	Coumaric acid O-glucoside	[M-H]-	C15H18O8	LJFYQZQUAULRDF-FDGSXQGBSA-N	O=C(O)C=CC1=CC=C(OC2OC(CO)C(O)C(O)C2O)C=C1	Organic oxygen compounds	Organooxygen compounds	Carbohydrates and carbohydrate conjugates		0.769	737.528	2945.78	27172.1	1754.19	1223.95	567.641	1796.61	1412.38	1274.56	521.464	597.66	691.881	2873.2	2980.16	6055.02	758.273	2115.85	1304.58	2931.02	2931.17	2958.02
NEG_2685	3.401	337.093	Coumaroyl quinic acid	[M-H]-	C16H18O8	XWRHBGVVCOSNKO-UHFFFAOYSA-N	C1=C(C=CC(=C1)O)C=CC(=O)OC2C(CC(CC2O)(C(=O)O)O)O	Organic oxygen compounds	Organooxygen compounds	Alcohols and polyols		0.906	176.563	137.243	60781	37.8247	44.2712	216.801	87.5231	182.147	80.8841	207.315	75.499	136.931	59.1819	374.846	211.469	30.9837	217.069	23.3603	2236.29	2053.1	2236.85
NEG_12032	11.031	887.501	Cy 3-coumSamb-5-Glc	[M-H]-	C41H45O22	JSYDBTWJIIAZPU-NEVABJEQSA-O	OCC1OC(OC2=CC(=CC3=[O+]C(=C(OC4OC(COC(=O)C=CC5=CC=C(O)C=C5)C(O)C(O)C4OC6OCC(O)C(O)C6O)C=C23)C7=CC(=C(O)C=C7)O)O)C(O)C(O)C1O	Phenylpropanoids and polyketides	Flavonoids	Flavonoid glycosides		0.755	9208.47	22397.6	23570.8	824.147	569.282	12241.7	1805.05	11231.4	2034.39	3925.28	3249.09	7017.96	393.633	1004.43	780.008	5048.01	2965.4	983.242	5300.65	6374.88	5321.83
NEG_10320	3.686	755.205	Cyanidin 3-(2G-glucosylrutinoside)	[M-2H]-	C33H41O20	MSUVUDCULKNUJL-UHFFFAOYNA-O	OC=1C=C(O)C=2C=C(OC3OC(COC4OC(C)C(O)C(O)C4O)C(O)C(O)C3OC5OC(CO)C(O)C(O)C5O)C(=[O+]C2C1)C=6C=CC(O)=C(O)C6					0.753	2846.67	2033.14	6510.37	1349.39	782.093	3740.64	2120.61	3170.72	1883.7	1106.94	905.94	2035.75	1497.72	4047.04	2230.85	855.442	2213.63	851.101	2425.08	2327.69	2365
NEG_4235	5.34	417.084	Cyanidin 3-arabinoside cation	[M-2H]-	[C20H19O10]+	KUCVMQMKRICXJC-DEYWJSPQSA-O	C1=C(C=C(C(=C1)O)O)C2=[O+]C3=C(C=C2O[C@H]4[C@@H]([C@H]([C@H](CO4)O)O)O)C(=CC(=C3)O)O	Phenylpropanoids and polyketides	Flavonoids	Flavonoid glycosides		0.92	1394.13	3168.5	3.3292e+06	758.564	1191.21	2381.61	1598.63	3164.88	1340.36	6155.7	2100.68	1301.82	3064.99	6265.38	4091.24	3997.59	2486.76	4560.28	193299	188172	193308
NEG_5823	10.772	487.332	Cytidine 5'-diphosphocholine	[M-H]-	C14H26N4O11P2	RZZPDXZPRHQOCG-OJAKKHQRSA-N	C[N+](C)(C)CCO[P]([O-])(=O)O[P](O)(=O)OCC1OC(C(O)C1O)N2C=CC(=NC2=O)N	Nucleosides, nucleotides, and analogues	Pyrimidine nucleotides	Pyrimidine ribonucleotides		0.729	16695.8	13959.7	14840.9	10169.1	11520.4	27763.1	30144.8	15267.1	23435.8	13792.6	10011.8	19786.1	22739.8	23574.9	25693.8	11831	29312.9	10169.8	18283	15874.5	18287.7
NEG_8585	10.76	637.374	Decahydrogambogic acid	[M-H]-	C38H54O8	ZZGVJHSBRGZEML-UHFFFAOYSA-N	O=C(O)C(C)CCC12OC(C)(C)C3CC(CC4C(=O)C5=C(O)C=6C=CC(OC6C(=C5OC431)CCC(C)C)(C)CCCC(C)C)C2O	Organoheterocyclic compounds	Benzopyrans	1-benzopyrans		0.71	4083.21	3850.83	15841.5	2461.81	2038.07	4935.1	8015.76	3646.79	3465.23	1708.9	1449.34	3451.22	2342.41	3268.73	1459.52	1956.02	6688.38	1541.15	3349.52	3241.78	3657.44
NEG_1971	10.503	299.201	Dehydroabietic acid	[M-H]-		NFWKVWVWBFBAOV-UHFFFAOYSA-N	CC(C)C1=CC2=C(C=C1)C3(CCCC(C3CC2)(C)C(=O)O)C	Lipids and lipid-like molecules	Prenol lipids	Diterpenoids		0.861	32867.8	19336.2	24126.1	24343.3	23593.6	23158.8	19930.2	32410.4	30438.5	21097.7	12254.7	45667.1	22629	30662.7	27243.7	21908.4	22452	17621.1	25724	24513.7	25721.4
NEG_3263	3.445	367.159	Dehydroepiandrosterone sulfate	[M-H]-	C19H28O5S	CZWCKYRVOZZJNM-USOAJAOKSA-N	O=C1CCC2C3CC=C4CC(OS(=O)(=O)O)CCC4(C)C3CCC12C	Lipids and lipid-like molecules	Steroids and steroid derivatives	Sulfated steroids	C04555	0.741	33785.4	9528.15	7484.98	992.705	1033.17	65854.8	70136.9	14623.1	42735.4	6081.12	11417.1	44523.6	1570.49	23391.1	1107.89	18157.6	88929.3	2542.31	20535.5	19808.1	19951.9
NEG_5094	9.03	453.332	Dehydrotrametenolic acid	[M-H]-	C30H46O3	QFPLAAZRZNKRRY-UHFFFAOYSA-N	CC(=CCCC(C1CCC2(C1(CC=C3C2=CCC4C3(CCC(C4(C)C)O)C)C)C)C(=O)O)C					0.731	199.547	56.7691	7451.64	47.4745	25.5734	18.6269	54.8773	83.55	60.3841	107.142	83.1105	68.1644	33.9658	145.736	46.6311	68.5019	79.0646	102.39	159.728	159.763	142.707
NEG_542	0.653	179.055	D-Glucose	[M-H]-	C6H12O6	WQZGKKKJIJFFOK-GASJEMHNSA-N	C([C@@H]1[C@H]([C@@H]([C@H](C(O)O1)O)O)O)O	Organic oxygen compounds	Organooxygen compounds	Carbohydrates and carbohydrate conjugates	C00221	0.917	316303	1.21566e+06	1.4458e+06	348464	331388	404905	274566	971530	250959	186335	164881	289844	384672	362971	559006	182002	269413	344600	478156	478154	472083
NEG_1514	8.245	277.144	Dibutyl phthalate	[M-H]-	C16H22O4	DOIRQSBPFJWKBE-UHFFFAOYSA-N	CCCCOC(=O)C1=C(C=CC=C1)C(=O)OCCCC	Benzenoids	Benzene and substituted derivatives	Benzoic acids and derivatives	C14214	0.824	9839.75	14002.1	34231	9118.23	9875.92	10488.9	9662.43	10442.2	10494.1	13022.6	9574.01	10166.4	9360.63	10014	10564.3	9847.82	10400.6	14353	11494.1	11463.7	11463.5
NEG_9827	13.422	721.502	Dipalmitoylphosphatidylglycerol	[M-H]-	C38H75O10P	BIABMEZBCHDPBV-UHFFFAOYSA-N	CCCCCCCCCCCCCCCC(=O)OCC(CO[P](O)(=O)OCC(O)CO)OC(=O)CCCCCCCCCCCCCCC	Lipids and lipid-like molecules	Glycerophospholipids	Glycerophosphoglycerols		0.931	3.61099e+06	1.99916e+06	7.79369e+06	1.52035e+06	1.31816e+06	3.34097e+06	3.59611e+06	2.27312e+06	2.34333e+06	1.03791e+06	712991	2.3103e+06	2.88373e+06	3.78814e+06	3.39177e+06	847038	2.81573e+06	1.31517e+06	2.39629e+06	2.3503e+06	2.39635e+06
NEG_2758	13.535	339.325	Docosanoic acid	[M-H]-	C22H44O2	UKMSUNONTOPOIO-UHFFFAOYSA-N	O=C(O)CCCCCCCCCCCCCCCCCCCCC	Lipids and lipid-like molecules	Fatty Acyls	Fatty acids and conjugates	C08281	0.809	1359.6	505.83	42880.7	420.121	124.514	976.066	235.724	688.628	506.842	397.626	345.073	728.483	295.888	259.66	324.633	385.168	831.334	368.29	2029.78	2128.57	2128.34
NEG_2459	11.13	325.183	Dodecylbenzenesulfonic acid	[M-H]-	C18H30O3S	KWXICGTUELOLSQ-UHFFFAOYSA-N	CCCCCCCCCCCCC1=CC=C(C=C1)S(=O)(=O)O	Benzenoids	Benzene and substituted derivatives	Benzenesulfonic acids and derivatives		0.71	8909.66	19241.5	20873	14576.7	6851.13	22867.5	15133.9	10294.6	9305.57	8133.38	11313.3	17720	14017.9	15272.1	15958.4	13172.6	19641.2	12974.5	13699.7	13730.6	13812.2
NEG_1348	5.393	263.128	Dormin	[M-H]-	C15H20O4	JLIDBLDQVAYHNE-LXGGSRJLSA-N	O=C(O)C=C(C=CC1(O)C(=CC(=O)CC1(C)C)C)C	Lipids and lipid-like molecules	Prenol lipids	Sesquiterpenoids		0.813	1841.34	1372.54	101391	772.82	1014.24	2863.7	10345.2	1268.27	4033.84	8157.4	5514.25	1980.29	1281.58	4419.49	813.582	6552.98	8014	949.079	5649.92	5822.81	5649.65
NEG_7225	10.265	555.282	Dronedarone	[M-H]-	C31H44N2O5S	ZQTNQVWKHCQYLQ-UHFFFAOYSA-N	CCCCC1=C(C2=C(C=CC(=C2)NS(=O)(=O)C)O1)C(=O)C3=CC=C(C=C3)OCCCN(CCCC)CCCC	Organic oxygen compounds	Organooxygen compounds	Carbonyl compounds		0.771	1982.58	3982.12	11446.2	967.152	1071.13	1638.66	1746.84	5884.48	1902.5	717.365	677.552	1711.39	1581.35	1229.48	1775.04	973.434	2417.54	1018.86	2234.64	2332.23	2234.93
NEG_3664	3.189	389.146	(E)-2-(3-Hydroxy-5-(4-hydroxystyryl)phenoxy)-6-(hydroxymethyl)tetrahydro-2H-pyran-3,4,5-triol	[M-H]-	C20H22O8	HSTZMXCBWJGKHG-OWOJBTEDSA-N	OC1=CC=C(C=C1)C=CC=2C=C(O)C=C(OC3OC(CO)C(O)C(O)C3O)C2	Phenylpropanoids and polyketides	Stilbenes	Stilbene glycosides		0.73	26397.9	15995.9	30600.3	10628.5	11303.2	27001.4	28667.6	20261.7	23941.4	7286.24	9697.22	25588.2	13803.6	37096.8	15441.3	10108.1	32810.9	10559.8	23025.6	22852.2	23072
NEG_10800	4.17	787.272	Eleutheroside E	[M+FA-H]-	C34H46O18	FFDULTAFAQRACT-UHFFFAOYNA-N	COC1=CC(=CC(=C1O[C@H]2[C@@H]([C@H]([C@@H]([C@H](O2)CO)O)O)O)OC)[C@H]3[C@@H]4CO[C@@H]([C@H]4CO3)C5=CC(=C(C(=C5)OC)O[C@H]6[C@@H]([C@H]([C@@H]([C@H](O6)CO)O)O)O)OC					0.807	17633.8	739.843	10569	790.116	746.255	8690.44	15177.4	1052.49	13840.5	896.531	1608.1	11470	714.817	2492.73	902.858	1579.6	10996.9	620.436	4887.71	4941.39	4941.42
NEG_5435	9.751	469.328	Enoxolone	[M-H]-	C30H46O4	MPDGHEJMBKOTSU-YKLVYJNSSA-N	C[C@]12CC[C@](C[C@H]1C3=CC(=O)[C@@H]4[C@]5(CC[C@@H](C([C@@H]5CC[C@]4([C@@]3(CC2)C)C)(C)C)O)C)(C)C(=O)O	Lipids and lipid-like molecules	Prenol lipids	Triterpenoids		0.764	410.072	49.0604	5176.35	203.759	207.848	110.235	139.315	142.38	255.402	55.0773	55.2607	658.455	105.396	77.2976	118.508	201.707	78.9811	107.241	303.254	339.536	303.664
NEG_1919	5.793	297.112	Enterolactone	[M-H]-	C18H18O4	HVDGDHBAMCBBLR-UHFFFAOYNA-N	O=C1OCC(CC=2C=CC=C(O)C2)C1CC=3C=CC=C(O)C3					0.803	16753.7	5351.86	6963.84	14520.8	11431.4	9613.4	5954.93	15715.5	14293.6	8872.28	773.514	29466.3	8805.43	15594.4	14304.1	9105.13	9819.36	4734.84	12287.6	12108.6	12287.3
NEG_10014	11.946	734.476	Erythromycin	[2M+Hac-H]-	C37H67NO13	ULGZDMOVFRHVEP-RWJQBGPGSA-N	CC[C@@H]1[C@](C)([C@@H]([C@@H](C)C(=O)[C@H](C)C[C@](C)([C@@H]([C@@H](C)[C@@H]([C@@H](C)C(=O)O1)O[C@H]2C[C@](C)([C@H]([C@H](C)O2)O)OC)O[C@H]3[C@@H]([C@H](C[C@@H](C)O3)N(C)C)O)O)O)O	Organic oxygen compounds	Organooxygen compounds	Carbohydrates and carbohydrate conjugates	C01912	0.756	2516.98	8408.28	72453.3	1991.65	2920.85	6583.2	2339.75	10094.4	2209.75	1493.92	1860.62	3609.89	6976.57	5374.8	3457.6	1984.94	2425.85	2247.88	8684.25	6771.31	8098
NEG_525	3.252	177.018	Esculetin	[M-H]-	C9H6O4	ILEDWLMCKZNDJK-UHFFFAOYSA-N	C1=CC(=O)OC2=CC(=C(C=C21)O)O	Phenylpropanoids and polyketides	Coumarins and derivatives	Hydroxycoumarins	C09263	0.742	902.313	553.746	7923.09	476.848	506.364	914.935	542.295	687.769	352.964	906.74	838.758	814.472	1032.38	1053.01	1957.24	1208.82	667.946	582.398	1593.17	1537.91	1537.16
NEG_2731	2.679	339.069	Esculin	[M-H]-	C15H16O9	XHCADAYNFIFUHF-TVKJYDDYSA-N	C1=CC(=O)OC2=CC(=C(C=C21)O[C@H]3[C@@H]([C@H]([C@@H]([C@H](O3)CO)O)O)O)O	Phenylpropanoids and polyketides	Coumarins and derivatives	Coumarin glycosides		0.744	139.289	44.8892	17904.6	49.9317	34.0302	205.752	169.067	110.978	130.794	1402.8	9.6282	89.2759	90.1618	218.068	157.523	186.87	353.365	10.3746	844.224	901.126	843.858
NEG_1974	11.166	299.259	FA 18:0;O	[M-H]-	C18H36O3	KIHBGTRZFAVZRV-UHFFFAOYSA-N	O=C(O)C(O)CCCCCCCCCCCCCCCC	Lipids and lipid-like molecules	Fatty Acyls	Fatty acids and conjugates		0.778	489577	280648	281218	251798	194901	651592	1.03392e+06	201730	438884	258294	263286	584996	269685	529495	489367	287546	1.03168e+06	268045	452828	445657	458956
NEG_2256	9.011	313.239	FA 18:1;2O	[M-H]-	C18H34O4	IPRLELFMTNDNMN-UHFFFAOYSA-N	O=C(O)CCCCCC(O)C=CC(O)CCCCCCCC	Lipids and lipid-like molecules	Fatty Acyls	Fatty acids and conjugates		0.749	7535.31	10034.8	28881.1	7465.84	7247.18	7219.96	7201.64	7869.85	8075.43	9824.61	6958.39	8593.96	7089.83	7148.85	7348.79	6838.67	7632.73	9900.86	11008.1	11387	10955.8
NEG_2554	7.145	329.232	FA 18:1;3O	[M-H]-	C18H34O5	LGADJSRSYLFTSG-UHFFFAOYSA-N	O=C(O)CCCC(O)CCC(O)C=CCC(O)CCCCCC	Lipids and lipid-like molecules	Fatty Acyls	Fatty acids and conjugates		0.91	93738.4	110045	221342	24697.4	35314.7	101793	70076.8	72565	94175.4	105828	79679.1	128431	50595.7	87091.7	72080.5	80447.4	108776	28910.2	92577	92096.3	92095.3
NEG_1892	11.173	295.226	FA 18:2;O	[M-H]-	C18H32O3	UKRXAPMQXXXXTD-UHFFFAOYSA-N	O=C(O)CCCCCCC(O)C=CCC=CCCCCC	Lipids and lipid-like molecules	Fatty Acyls	Fatty acids and conjugates		0.886	28012.8	43479.4	61015.4	29326	22611.2	31261.4	46655.1	27925.3	30146.2	18370.5	22676.5	28858.8	37643.9	43175.7	58138.6	21470.7	34619.4	27264.5	35419.8	35406.8	37799.9
NEG_2162	8.31	309.206	FA 18:3;2O	[M-H]-	C18H30O4	VWKNCZXDXPBMJN-UHFFFAOYSA-N	O=C(O)CCCCCC(O)C(O)C=CCC=CCC=CCC	Lipids and lipid-like molecules	Fatty Acyls	Fatty acids and conjugates		0.799	8948.59	28428.1	439626	7236.49	11781.6	11718.9	16810.5	19759.2	17803.2	5506.85	5669.36	12961.3	14316.6	30303.3	18024	5326.11	13461.8	14014.6	31414.6	23580.7	31420.3
NEG_2468	7.814	325.203	FA 18:3;3O	[M-H]-	C18H30O5	PAHHZUIGGXPZTO-UHFFFAOYSA-N	O=C(O)CCCCCC=CC(O)C=CC(O)C(O)CC=CCC	Lipids and lipid-like molecules	Fatty Acyls	Fatty acids and conjugates		0.704	3841.83	15817.5	15792.4	1142.06	1331.27	5259.23	1927.61	9856.94	1564.97	1701.6	1537	3012.75	1299.55	2132.45	1606.91	2026.46	2492.15	1108.86	4542.25	4372.66	4542.34
NEG_1805	9.19	291.194	FA 18:4;O	[M-H]-	C18H28O3	JZPSRJYCHQSSRG-UHFFFAOYSA-N	O=C(O)CCCC(O)C=CCC=CCC=CCC=CCC	Lipids and lipid-like molecules	Fatty Acyls	Fatty acids and conjugates		0.778	5245.51	30116.8	11897.4	2533.96	2300.98	4881.61	852.331	15724.7	2337.23	4483.19	2415.58	5601.33	1586.78	1929.49	2229.66	3647.7	3137.01	1467.1	6455.15	6455.57	6390.85
NEG_1939	12.13	297.279	FA 19:0	[M-H]-	C19H38O2	ISYWECDDZWTKFF-UHFFFAOYSA-N	O=C(O)CCCCCCCCCCCCCCCCCC	Lipids and lipid-like molecules	Fatty Acyls	Fatty acids and conjugates		0.897	53483.4	32795.2	51252.9	38802.8	38931.7	59324.1	51052.7	38946.4	47030.5	24354.8	20847.6	52375.2	31182	20239.4	15834.7	15554.2	35355.8	23004	24389	24355	29064
NEG_1898	11.756	295.262	FA 19:1	[M-H]-	C19H36O2	YOKHLRHWEXTWJR-UHFFFAOYSA-N	O=C(O)CCCCCCCC=CCCCCCCCCC	Lipids and lipid-like molecules	Fatty Acyls	Fatty acids and conjugates		0.771	19445.2	30302	38409.1	22089.1	21598	18920.7	20550.3	20635.4	17901.4	18509.7	14608.4	21202.1	30479.4	40369	35655.3	13291.4	21587.6	22574.6	24879.3	24572.4	24879.6
NEG_1862	11.437	293.249	FA 19:2	[M-H]-	C19H34O2	BFXHARLBAGKNRH-UHFFFAOYSA-N	O=C(O)CCCCCCCC=CCC=CCCCCCC	Lipids and lipid-like molecules	Fatty Acyls	Fatty acids and conjugates		0.782	49199.3	83999.4	104359	78036.5	77508.4	51155	50838.7	44675	49269.2	63375.3	44911.4	51990.8	108247	116030	161121	43292.6	55435.5	74038.9	78379.3	78389.2	79012
NEG_2514	11.648	327.29	FA 20:0;2O	[M-H]-	C20H40O3	CPLYLXYEVLGWFJ-UHFFFAOYSA-N	O=C(O)C(O)CCCCCCCCCCCCCCCCCC	Lipids and lipid-like molecules	Fatty Acyls	Fatty acids and conjugates		0.899	154400	61882.5	62209.3	74544.8	60561.6	195017	242138	58275.6	137010	88927	70571.2	134698	77975.8	155840	146435	86741.8	241403	69375.1	116713	116732	117911
NEG_2166	11.996	309.279	FA 20:1	[M-H]-	C20H38O2	BITHHVVYSMSWAG-UHFFFAOYSA-N	O=C(O)CCCCCCCCCC=CCCCCCCCC	Lipids and lipid-like molecules	Fatty Acyls	Fatty acids and conjugates		0.861	127316	245777	304005	85500.4	81026.5	114370	114927	191943	76339.8	52543.9	52516.4	108766	75225.8	96779.6	136436	49744.9	138268	70127.5	105966	110746	110680
NEG_2131	14.028	307.261	FA 20:2	[M-H]-	C20H36O2	XSXIVVZCUAHUJO-UHFFFAOYSA-N	O=C(O)CCCCCCCCCC=CCC=CCCCCC	Lipids and lipid-like molecules	Fatty Acyls	Fatty acids and conjugates		0.787	6019.79	7404.4	10448.2	5855.59	4765.56	6114.42	7202.67	5035.92	6115.18	3321.71	2224.41	4715.69	8417.53	7582.01	6823.93	2943.26	4933.86	4705.15	5217.63	5082.1	5200.35
NEG_2087	11.38	305.247	FA 20:3	[M-H]-	C20H34O2	AHANXAKGNAKFSK-UHFFFAOYSA-N	O=C(O)CCCCCCCCCC=CCC=CCC=CCC	Lipids and lipid-like molecules	Fatty Acyls	Fatty acids and conjugates		0.859	34076.1	72978.7	102355	25047.4	27349.7	43475.4	44535.5	61937.3	42255.3	16819.2	18774.6	39172.5	33207.1	39127.8	46455.6	19240.8	47899	23868.1	41545.9	41887.8	41881.7
NEG_2394	11.898	321.28	FA 21:2	[M-H]-	C21H38O2	SGRSBJJDICHPHB-UHFFFAOYSA-N	O=C(O)CCCCCCCCCC=CCC=CCCCCCC	Lipids and lipid-like molecules	Fatty Acyls	Fatty acids and conjugates		0.861	13992.7	34415.9	33240.4	19746	21201.9	14509.5	10167	14641.6	10183.6	12856.4	10454	12439.6	22461.4	31767.7	37248.5	9718.63	12554.2	18372.4	18439.4	19804	19801.1
NEG_3317	11.205	369.299	FA 22:1;2O	[M-H]-	C22H42O4	UBHSEJBILMDXFU-UHFFFAOYSA-N	O=C(O)CCCCCCCC(O)CCCC=CCCCCC(O)CCC	Lipids and lipid-like molecules	Fatty Acyls	Fatty acids and conjugates		0.939	3222.32	3222.43	99619.9	2033.06	1491.66	4273.29	4018.15	1840.55	1787.88	2408.81	2561.5	2671.25	1767.35	2446.94	3335.67	2448.77	4609.31	3207.99	7375.95	7994.81	7751
NEG_3320	12.293	369.338	FA 23:0;2O	[M-H]-	C23H46O3	JZWLIRVAYJRWLN-UHFFFAOYSA-N	O=C(O)C(O)CCCCCCCCCCCCCCCCCCCCC	Lipids and lipid-like molecules	Fatty Acyls	Fatty acids and conjugates		0.863	123653	23702.7	31456.6	34534.6	55707.9	221732	145851	52635.4	114370	60905.8	70629.7	126067	48297.5	84210.1	49162.3	73512.8	177219	38125.9	73310.6	71263.4	73306.4
NEG_3583	11.824	383.351	FA 24:0;2O	[M-H]-	C24H48O3	MSUOLNSQHLHDAS-UHFFFAOYSA-N	O=C(O)C(O)CCCCCCCCCCCCCCCCCCCCCC	Lipids and lipid-like molecules	Fatty Acyls	Fatty acids and conjugates		0.748	15681.9	3680.15	43619.5	3241.11	6110.58	11961.6	8152.75	5981.82	5559.96	5035.41	3745.53	14368.6	2725.19	4181.85	3442.61	4431.74	13387.6	3431.26	7835.7	8199.3	8049
NEG_3231	13.003	365.342	FA 24:1	[M-H]-	C24H46O2	AVPORSRTKOSBPH-UHFFFAOYSA-N	O=C(O)CCCCCCCCCCCC=CCCCCCCCCCC	Lipids and lipid-like molecules	Fatty Acyls	Fatty acids and conjugates		0.858	1879.63	7483.72	79682.6	4284.07	3767.25	2680.03	2614.39	4851.49	2883.13	4807.63	3223.65	2666.35	3709.71	4032.37	5798.48	2218.85	2978.95	4552.15	6230.9	6231	6172
NEG_4116	13.063	411.382	FA 26:0;2O	[M-H]-	C26H52O3	IFYDZTDBJZWEPK-UHFFFAOYSA-N	O=C(O)C(O)CCCCCCCCCCCCCCCCCCCCCCCC	Lipids and lipid-like molecules	Fatty Acyls	Fatty acids and conjugates		0.864	138529	19152.9	23586.1	51816.3	65003.6	193777	139284	31130.1	146151	91082.3	63272.8	106206	54976.1	86646.3	59586.8	73138.6	136145	45297.9	73018.8	75919.9	75898.6
NEG_3764	13.633	393.373	FA 26:1	[M-H]-	C26H50O2	ALQCJXNGZHBRNR-UHFFFAOYSA-N	O=C(O)CCCCCCCCCCCCCC=CCCCCCCCCCC	Lipids and lipid-like molecules	Fatty Acyls	Fatty acids and conjugates		0.815	1985.1	2072.46	10945.7	2042.09	1645.22	1625.73	1766.3	1688.08	1422.11	3335	1417.11	1768.96	1860.78	2645.49	2065.51	1211.45	1562.69	1960.65	2221.64	2108.07	2221.49
NEG_7760	14.032	581.524	FA 40:5	[M-H]-	C40H70O2	CFERVOXBORHKHR-UHFFFAOYSA-N	O=C(O)CCCCCCCCCCCCCCCCCCCCCCCC=CCC=CCC=CCC=CCC=CCC	Lipids and lipid-like molecules	Fatty Acyls	Fatty acids and conjugates		0.828	8732.87	8287.57	6843.47	6764.07	6425.85	9066.06	16247.3	6517.94	9232.78	10199	8131.25	18895.5	7443.33	11737.7	8082.01	8357.96	24528.2	6324.85	8843.13	8843.86	8738.7
NEG_148	0.649	115.003	Fumaric acid	[M-H]-	C4H4O4	VZCYOOQTPOCHFL-OWOJBTEDSA-N	O=C(O)C=CC(=O)O	Organic acids and derivatives	Carboxylic acids and derivatives	Dicarboxylic acids and derivatives	C00122	0.703	956353	1.25033e+06	869039	790225	769202	897432	754082	1.25576e+06	1.00171e+06	570110	694526	738542	954617	842998	1.13794e+06	643768	1.02873e+06	792790	965047	978026	965027
NEG_1519	10.433	277.216	gamma-Linolenic acid	[M-H]-	C18H30O2	VZCCETWTMQHEPK-QNEBEIHSSA-N	O=C(O)CCCCC=CCC=CCC=CCCCCC	Lipids and lipid-like molecules	Fatty Acyls	Lineolic acids and derivatives	C06426	0.851	23431.1	18181.9	41337.3	9735	9144.37	19923.2	26638.4	21313.7	24293	7452.69	9814.81	37974.8	11486.9	14664	24030.2	8183.62	32433.1	10697.4	21341.9	18954.5	19275.1
NEG_1847	7.49	293.177	Gingerol	[M-H]-	C17H26O4	NLDDIKRKFXEWBK-AWEZNQCLSA-N	CCCCC[C@@H](CC(=O)CCC1=CC(=C(C=C1)O)OC)O	Benzenoids	Phenols	Methoxyphenols		0.899	2.01666e+06	2.94914e+06	4.3481e+06	1.82398e+06	1.86731e+06	2.01238e+06	1.92503e+06	1.87464e+06	1.89727e+06	2.79714e+06	1.84377e+06	1.98695e+06	1.84483e+06	1.85465e+06	1.86674e+06	1.86795e+06	1.96447e+06	2.78218e+06	2.02326e+06	1.98623e+06	2.02331e+06
NEG_8588	12.389	637.431	Ginsenoside F1	[M-H]-	C36H62O9	XNGXWSFSJIQMNC-UHFFFAOYNA-N	OCC1OC(OC(C)(CCC=C(C)C)C2CCC3(C)C2C(O)CC4C5(C)CCC(O)C(C)(C)C5C(O)CC43C)C(O)C(O)C1O					0.72	15166.4	3347.43	5488.62	4061.39	3983.68	10797.5	11483	3651.64	9580.8	8292.77	6900.04	11362.5	5321.94	6010.67	5464.07	7330.64	19726.3	4180.57	7207.85	7743.59	7485
NEG_10539	13.426	769.457	Ginsenoside F3	[M-H]-	C41H70O13	HJRVLGWTJSLQIG-UHFFFAOYNA-N	OC1COC(OCC2OC(OC(C)(CCC=C(C)C)C3CCC4(C)C3C(O)CC5C6(C)CCC(O)C(C)(C)C6C(O)CC54C)C(O)C(O)C2O)C(O)C1O					0.763	39283	46893.3	15265	21385.4	11730.4	31840.7	28073.4	48006.2	33132.1	16537.4	17971.6	34699.6	18063.7	11492.8	19574.8	16564.4	25495.5	20142.7	27511.6	27512.6	27685
NEG_13145	13.467	1077.59	Ginsenoside Rb3	[M-H]-	C53H90O22	SNPYJWZTTUVUIS-UHFFFAOYNA-N	OCC1OC(OC2C(O)C(O)C(OC2OC3CCC4(C)C5CC(O)C6C(CCC6(C)C5CCC4C3(C)C)C(OC7OC(COC8OCC(O)C(O)C8O)C(O)C(O)C7O)(C)CCC=C(C)CC)CO)C(O)C(O)C1O					0.766	1695.6	2173.65	4297.33	2628.96	2167.27	1810.67	2004.72	1314.84	1479.42	1953.46	2725.67	1594.55	1722.83	2280.64	1899.41	2659.49	1567.52	2304.35	1569.1	1540.45	1569.13
NEG_11002	13.674	799.486	Ginsenoside Rf	[M-H]-	C42H72O14	UZIOUZHBUYLDHW-UHFFFAOYNA-N	OCC1OC(OC2C(O)C(O)C(OC2OC3CC4(C)C(CC(O)C5C(CCC54C)C(O)(C)CCC=C(C)C)C6(C)CCC(O)C(C)(C)C36)CO)C(O)C(O)C1O					0.722	15800.3	44829.5	11739.7	39923.4	38982.6	15181.8	17422.7	42378.4	19167.9	31969.9	46720.4	17067	30724.1	15507.6	14154.1	47363	19337.2	36965	17965.9	16899.5	17968.9
NEG_11570	10.616	845.489	Ginsenoside-Rg1	[M+FA-H]-	C42H72O14	YURJSTAIMNSZAE-UHFFFAOYNA-N	OCC1OC(OC2CC3(C)C(CC(O)C4C(CCC43C)C(OC5OC(CO)C(O)C(O)C5O)(C)CCC=C(C)C)C6(C)CCC(O)C(C)(C)C26)C(O)C(O)C1O					0.738	1779.41	3226.76	5878.14	745.601	890.991	1239.21	2500.82	2870.13	1155.92	482.629	660.899	1593.38	2243.25	1114.8	1012.27	932.803	1430.82	1013.4	1892.44	1892.22	1710.44
NEG_10748	13.945	783.473	Ginsenoside Rg2	[M-H]-	C42H72O13	AGBCLJAHARWNLA-UHFFFAOYNA-N	OCC1OC(OC2CC3(C)C(CC(O)C4C(CCC43C)C(O)(C)CCC=C(C)C)C5(C)CCC(O)C(C)(C)C25)C(OC6OC(C)C(O)C(O)C6O)C(O)C1O					0.751	5156.54	3902.83	4221.34	6538.8	6424.03	5709.34	6078.31	3606.89	4451.97	4195.12	4794.69	5816.34	10721.6	6940.32	6778.8	5243.32	6018.99	7075.89	5347.51	5221.84	5347.68
NEG_10473	13.286	765.47	Ginsenoside Rg5	[M-H]-	C42H70O12	NJUXRKMKOFXMRX-UHFFFAOYNA-N	OCC1OC(OC2C(O)C(O)C(OC2OC3CCC4(C)C(CCC5(C)C4CC(O)C6C(C(=CCC=C(C)C)C)CCC65C)C3(C)C)CO)C(O)C(O)C1O					0.722	71539	79385	45984	147077	154763	67107.7	81628.3	71928.4	76271.5	98925.3	120954	78824.6	136581	101843	88561.7	119167	60283.8	132078	94391.5	94418.5	95488.4
NEG_9263	11.919	683.427	Ginsenoside Rh1	[M+FA-H]-	C36H62O9	RAQNTCRNSXYLAH-UHFFFAOYNA-N	OCC1OC(OC2CC3(C)C(CC(O)C4C(CCC43C)C(O)(C)CCC=C(C)C)C5(C)CCC(O)C(C)(C)C25)C(O)C(O)C1O					0.717	7466.44	5790.26	43059.9	2710.97	3273.53	7504.19	6312.7	6804.2	6018.95	3851.32	2016.18	6612.53	4643.34	5873.28	5079.16	4924.14	5544.69	4558.26	9352.38	8422.87	9339
NEG_9031	12.526	667.436	Ginsenoside Rh2 (S-FORM)	[M+FA-H]-	C36H62O8	CKUVNOCSBYYHIS-UHFFFAOYNA-N	OCC1OC(OC2CCC3(C)C(CCC4(C)C3CC(O)C5C(CCC54C)C(O)(C)CCC=C(C)C)C2(C)C)C(O)C(O)C1O					0.752	55364.9	25291.1	62087.4	25149.8	29772.7	51092.1	59601.6	25062.7	58268.3	33836.1	29117.4	51926	39946.6	49885.1	35108	32845.6	44111.3	27534	39461.2	39576.8	39893.7
NEG_2649	3.584	335.101	Glabrone	[M-H]-	C20H16O5	COLMVFWKLOZOOP-UHFFFAOYSA-N	CC1(C=CC2=C(O1)C=CC(=C2O)C3=COC4=C(C3=O)C=CC(=C4)O)C	Phenylpropanoids and polyketides	Isoflavonoids	Pyranoisoflavonoids		0.782	6767.8	168.805	730.598	357.556	810.751	4770.3	8648.56	453.189	8158.66	2295.33	3007.9	9314.72	564.542	2110.01	212.656	3174	16580.7	673.976	4328	4236.67	4508.83
NEG_669	0.604	195.05	Gluconic acid	[M-H]-	C6H12O7	RGHNJXZEOKUKBD-SQOUGZDYSA-N	O=C(O)C(O)C(O)C(O)C(O)CO	Organic acids and derivatives	Hydroxy acids and derivatives	Medium-chain hydroxy acids and derivatives	C00257	0.922	257959	191562	341460	216031	207669	429066	320499	236121	306514	407820	306386	527511	469012	542687	255945	325006	421594	233514	334870	298530	327071
NEG_320	0.62	146.046	Glutamic acid	[M-H]-	C5H9NO4	WHUUTDBJXJRKMK-VKHMYHEASA-N	O=C(O)CCC(N)C(=O)O	Organic acids and derivatives	Carboxylic acids and derivatives	Amino acids, peptides, and analogues	C00025	0.903	106055	74432.2	107334	52981.9	48537.5	102221	84727.3	68300.8	89224	33716.5	28256.6	113044	57690.9	42820.2	45411.4	32231.9	85188.9	46404.2	71487.1	72409.3	71486.2
NEG_317	0.624	145.062	Glutamine	[M-H]-	C5H10N2O3	ZDXPYRJPNDTMRX-VKHMYHEASA-N	C(CC(=N)O)[C@@H](C(=O)O)N	Organic acids and derivatives	Carboxylic acids and derivatives	Amino acids, peptides, and analogues	C00064	0.775	59920.3	35029.1	180200	21433.1	24122.5	56584.9	33718.7	36975	59488.3	14845.1	110730	132606	65717.5	39866.6	94238.8	107574	89303.3	25018.6	67995	66391.6	66376.8
NEG_1835	2.533	293.124	Glutamylphenylalanine	[M-H]-	C14H18N2O5	XHHOHZPNYFQJKL-UHFFFAOYSA-N	C1=CC=C(C=C1)CC(C(=O)O)N=C(CCC(C(=O)O)N)O	Organic acids and derivatives	Carboxylic acids and derivatives	Amino acids, peptides, and analogues		0.818	203137	27880.4	76341.7	19798.5	16978.2	131847	153425	35032.2	136311	28017	30365.4	169564	30930.7	41441.2	29480.1	34905.2	176871	17928.5	72787.5	71928.1	72788.2
NEG_4817	4.655	445.113	Glycitin	[M-H]-	C22H22O10	OZBAVEKZGSOMOJ-MIUGBVLSSA-N	COC1=C(C=C2C(=C1)C(=O)C(=CO2)C3=CC=C(C=C3)O)O[C@H]4[C@@H]([C@H]([C@@H]([C@H](O4)CO)O)O)O	Phenylpropanoids and polyketides	Isoflavonoids	Isoflavonoid O-glycosides		0.883	274.734	239.542	40.0295	253.916	271.582	240.325	208.156	268.605	1890.4	118978	6163.32	476.671	1713.97	443.489	1060.98	38912.8	593.382	185.668	8500.71	8578.26	8500.74
NEG_4577	4.784	433.079	Guaijaverin	[M-H]-	C20H18O11	PZZRDJXEMZMZFD-IEGSVRCHSA-N	O=C1C(OC2OCC(O)C(O)C2O)=C(OC=3C=C(O)C=C(O)C13)C=4C=CC(O)=C(O)C4	Phenylpropanoids and polyketides	Flavonoids	Flavonoid glycosides		0.946	10971.7	37929.9	8.8543e+06	7827.47	9060.58	10041.6	7270.71	12881.4	10316.9	29921.2	14455.2	11518.5	21678.9	29537.3	26749.4	25328	20233.7	57868.8	402487	370279	402880
NEG_4570	10.831	432.201	Guan-fu base Y	[M+FA-H]-	C22H29NO5	XGTNTUKODZZCGL-UHFFFAOYNA-N	O=C(OC1CC2(C)CN3C4CC56CC(=C)C7C(O)C6C(C1)(C3C5(O)C7O)C42)C					0.782	2467.01	2915.8	3203.71	2005.82	1348.89	2464.87	3305.3	1889.32	1875.75	1986.1	1722.9	2046.17	2274.51	2138.92	2647.07	1821.55	2710.07	2052.35	2038	1799.7	2146.32
NEG_1637	0.88	282.084	Guanosine	[M-H]-	C10H13N5O5	NYHBQMYGNKIUIF-UUOKFMHZSA-N	N=C1N=C(O)C=2N=CN(C2N1)C3OC(CO)C(O)C3O	Nucleosides, nucleotides, and analogues	Purine nucleosides			0.899	9224.84	16008	15863	4920.69	4926.96	7136	10906.6	17904.4	10545.6	6883.39	9063.91	7668.24	11462.7	14193.7	15787.6	9717.09	16809.8	5265.88	12279.9	11766.1	12279.3
NEG_2533	3.541	329.087	Helicid	[M-H]-	C13H16O7	OLZAGZCCJJBKNZ-VEGXAWMVSA-N	C1=CC(=CC=C1C=O)O[C@@H]2[C@@H]([C@@H]([C@@H]([C@H](O2)CO)O)O)O					0.722	60.0731	35.9782	12559.4	15.8855	50.5241	95.909	23.6948	33.5392	19.7281	25.6693	11.9036	18.9182	50.0074	124.632	34.3486	29.4437	76.4949	19.4535	610.369	623.156	609.982
NEG_2476	12.413	325.308	Heneicosanoic acid	[M-H]-	C21H42O2	CKDDRHZIAZRDBW-UHFFFAOYSA-N	O=C(O)CCCCCCCCCCCCCCCCCCCC	Lipids and lipid-like molecules	Fatty Acyls	Fatty acids and conjugates		0.841	9264.8	7595.7	8385.11	7701.53	8316.52	7183.19	10363.5	7046.94	7257.31	12219.5	7773.95	6904.11	7839.33	6925.68	6251.74	6503.27	7418.99	7307.08	7875.57	8039.11	8039.31
NEG_1424	11.697	269.248	Heptadecanoic acid	[M-H]-	C17H34O2	KEMQGTRYUADPNZ-UHFFFAOYSA-N	O=C(O)CCCCCCCCCCCCCCCC	Lipids and lipid-like molecules	Fatty Acyls	Fatty acids and conjugates		0.855	194324	187025	192677	162572	127400	162715	188260	120965	221806	124538	132247	215123	194465	210181	252288	121570	211840	156490	180638	181165	181162
NEG_8180	4.902	609.181	Hesperetin-7-O-rutinoside	[M-H]-	C28H34O15	QUQPHWDTPGMPEX-UHFFFAOYNA-N	O=C1C2=C(O)C=C(OC3OC(COC4OC(C)C(O)C(O)C4O)C(O)C(O)C3O)C=C2OC(C5=CC=C(OC)C(O)=C5)C1					0.823	280.335	56.6916	3830.46	352.498	143.859	253.294	373.964	576.869	373.613	77.0914	151.99	345.261	264.742	125.666	156.214	223.51	270.316	215.283	412.088	425.714	425.682
NEG_1722	9.225	285.207	Hexadecanedioic acid	[M-C6H8O6-H]-	C16H30O4	QQHJDPROMQRDLA-UHFFFAOYSA-N	C(CCCCCCCC(=O)O)CCCCCCC(=O)O	Lipids and lipid-like molecules	Fatty Acyls	Fatty acids and conjugates	C19615	0.838	7440.19	7424.81	20000.7	3978.93	5280.62	7675.8	7291.92	6236.87	6523.61	7294.78	5750.62	8523.35	4924.1	6047.09	5551.78	6093.95	8617.44	7486.46	8116.23	8208.12	7799.37
NEG_3787	3.757	395.192	Hexose + C10H19O2	[M+HCOO]-	C16H30O8	RPCUMNYZTIHHPA-UHFFFAOYSA-N	CC(C)(C1CCC(C)(C(C1)O)O)OC2C(C(C(C(CO)O2)O)O)O	Organic oxygen compounds	Organooxygen compounds	Carbohydrates and carbohydrate conjugates		0.713	1136.57	225.077	258057	65.1933	177.683	942.354	823.296	802.461	478.669	590.08	176.586	715.302	237.01	492.06	316.756	180.936	588.493	104.047	9771.37	9687.25	9771.33
NEG_373	0.621	154.062	Histidine	[M-H]-	C6H9N3O2	HNDVDQJCIGZPNO-YFKPBYRVSA-N	C(C1=CN=CN1)[C@@H](C(=O)O)N	Organic acids and derivatives	Carboxylic acids and derivatives	Amino acids, peptides, and analogues	C00135	0.93	137466	6857.98	18803.1	16758	19062	112145	32024	10090.8	47274.5	20953.2	22932.3	155141	19766.4	17667.7	39189.3	29258.9	84372.5	19485.1	46103.4	43336.6	44677
NEG_5250	4.065	461.166	Hydrangeifolin I	[M+FA-H]-	C19H28O10	SMUMBCREXHTKFN-VZOUQOBNSA-N	C[C@H]1[C@@H]([C@H]([C@H]([C@H](OC[C@@H]2[C@H]([C@@H]([C@H]([C@H](OCC3=CC=CC=C3)O2)O)O)O)O1)O)O)O	Organic oxygen compounds	Organooxygen compounds	Carbohydrates and carbohydrate conjugates		0.871	190563	22217.3	16388.6	11637.7	8980.86	99855.6	56883.3	21985.1	40384	14071.3	15604.3	78813.4	13399.5	45148	12246.3	14264	43177	9233.07	39602.3	38965.2	39780.2
NEG_639	0.662	191.019	Hydron;2-hydroxypropane-1,2,3-tricarboxylate	[M-H]-	C6H8O7	KRKNYBCHXYNGOX-UHFFFAOYSA-N	C(C(=O)O)C(CC(=O)O)(C(=O)O)O	Organic acids and derivatives	Carboxylic acids and derivatives	Tricarboxylic acids and derivatives		0.989	353473	250701	320249	482560	592376	566084	531250	224348	600361	825353	747271	553177	930773	955083	1.11338e+06	617067	990297	657673	631932	621294	621257
NEG_618	5.082	187.096	Hydron;nonanedioate	[M-H]-	C9H16O4	BDJRBEYXGGNYIS-UHFFFAOYSA-N	O=C(O)CCCCCCCC(=O)O	Lipids and lipid-like molecules	Fatty Acyls	Fatty acids and conjugates		0.843	11145.6	13409.5	20584.6	7451.56	8072.69	10860.7	11436.7	9527.53	12276	11981.2	10115.4	11925.6	9717.64	9254.82	10538.9	10742.1	14422.9	10189.3	13000.1	13708.4	13000.9
NEG_1850	10.054	293.179	Hydron;tetradecyl sulfate	[M-H]-	C14H30O4S	URLJMZWTXZTZRR-UHFFFAOYSA-N	CCCCCCCCCCCCCCO[S](O)(=O)=O	Organic acids and derivatives	Organic sulfuric acids and derivatives	Sulfuric acid esters		0.877	98359.5	98292.2	130055	70933.4	72168.1	89362.6	91124.3	88700.3	100555	84449.9	84796.1	157626	95890.4	79671.8	86477.1	84989.4	102132	86801.8	94827.5	90727.6	94852.9
NEG_3723	11.118	391.288	Hyodeoxycholic acid	[M-H]-	C24H40O4	DGABKXLVXPYZII-SIBKNCMHSA-N	C[C@H](CCC(=O)O)[C@H]1CC[C@@H]2[C@@]1(CC[C@H]3[C@H]2C[C@@H]([C@H]4[C@@]3(CC[C@H](C4)O)C)O)C	Lipids and lipid-like molecules	Steroids and steroid derivatives	Bile acids, alcohols and derivatives		0.74	14748.2	18988.2	19010.9	18523.3	13702	16962.3	20625.3	13348.6	13761.9	17116	17026.3	11482.9	17249.9	18980.3	20690.8	18649.6	19340.2	20724.1	17049.7	17778.9	17047.5
NEG_5291	4.661	463.088	Hyperoside	[M-H]-	C21H20O12	OVSQVDMCBVZWGM-DTGCRPNFSA-N	O=C1C(OC2OC(CO)C(O)C(O)C2O)=C(OC=3C=C(O)C=C(O)C13)C=4C=CC(O)=C(O)C4	Phenylpropanoids and polyketides	Flavonoids	Flavonoid glycosides	C10073	0.95	10801.1	24199.7	1.37678e+07	11397	8033.92	15798.9	12502.3	18520.8	8885.33	23270.7	33709.6	8628.39	14911.7	29435.6	16161.6	13659	17674.9	21218.9	252282	251206	306416
NEG_4622	3.901	435.09	Irisxanthone	[M-H]-	C20H20O11	MTQVPZUZBBTLNO-HSLVGEKZSA-N	O=C1C2=CC=C(O)C(OC)=C2OC3=CC(O)=C(C(O)=C13)C4OC(CO)C(O)C(O)C4O	Organoheterocyclic compounds	Benzopyrans	1-benzopyrans		0.728	2856.01	32.9176	11796.2	60.5714	60.4334	1552.28	2682.34	189.515	2095.67	43.186	120.383	1684.61	65.0828	216.089	99.8417	179.593	3928.85	62.2437	1214.04	1217.5	1221.74
NEG_2416	1.869	323.134	Isobavachalcone	[M-H]-	C20H20O4	DUWPGRAKHMEPCM-IZZDOVSWSA-N	CC(=CCC1=C(C=CC(=C1O)C(=O)/C=C/C2=CC=C(C=C2)O)O)C	Phenylpropanoids and polyketides	Linear 1,3-diarylpropanoids	Chalcones and dihydrochalcones	C08648	0.708	161167	21911.5	47617.5	17694	16429.4	137234	58500.1	26163.5	89534.2	16380.7	18861.1	200094	37604.3	39699.6	57445.7	20139.7	110860	16261.6	65852.1	64651.1	64651.2
NEG_5294	5.057	463.091	Isoquercitrin	[M-H]-	C21H20O12	OVSQVDMCBVZWGM-QSOFNFLRSA-N	C1=CC(=C(C=C1C2=C(C(=O)C3=C(C=C(C=C3O2)O)O)O[C@H]4[C@@H]([C@H]([C@@H]([C@H](O4)CO)O)O)O)O)O	Phenylpropanoids and polyketides	Flavonoids	Flavonoid glycosides	C05623	0.883	3184.33	6318.65	377187	979.256	1104.71	2375.74	1427.15	2019.64	2084.32	3690.31	1977.89	1905.06	2423.47	2941.97	3767.98	3831.88	6658.79	5437.7	50502.4	48581.1	50505
NEG_2276	6.227	315.051	Isorhamnetin	[M-H]-	C16H12O7	IZQSVPBOUDKVDZ-UHFFFAOYSA-N	COC1=C(C=CC(=C1)C2=C(C(=O)C3=C(C=C(C=C3O)O)O2)O)O	Phenylpropanoids and polyketides	Flavonoids	Flavones	C10084	0.832	8115.83	5008.68	148948	1457.84	2034.72	11421.7	4947.4	7689.24	2817.19	3480.49	3121.89	19284.4	3560.72	7784.69	2521.43	3806.71	12266.9	4225.3	15620.1	13744.3	14812
NEG_5593	5.126	477.105	Isorhamnetin 3-galactoside	[M-H]-	C22H22O12	CQLRUIIRRZYHHS-UHFFFAOYSA-N	O=C1C(OC2OC(CO)C(O)C(O)C2O)=C(OC=3C=C(O)C=C(O)C13)C=4C=CC(O)=C(OC)C4	Phenylpropanoids and polyketides	Flavonoids	Flavonoid glycosides		0.872	768.812	393.351	142240	143.777	108.086	874.204	1004.74	447.221	489.903	506.787	455.873	570.389	411.943	1280.56	481.824	169.066	1895.76	575.263	14069.3	13433.3	14071.5
NEG_8358	5.805	623.164	Isorhamnetin-3-O-galactoside-6''-rhamnoside	[M-H]-	C28H32O16	UIDGLYUNOUKLBM-UHFFFAOYNA-N	O=C1C(OC2OC(COC3OC(C)C(O)C(O)C3O)C(O)C(O)C2O)=C(OC=4C=C(O)C=C(O)C14)C=5C=CC(O)=C(OC)C5					0.913	881.601	1065.25	388202	191.877	203.971	435.175	658.507	333.977	441.589	1120.7	540.324	735.622	585.436	718.002	664.611	1869.42	1460.96	1753.65	10568	10300.8	10765.2
NEG_5594	5.931	477.105	Isorhamnetin-3-O-glucoside	[M-H]-	C22H22O12	CQLRUIIRRZYHHS-LFXZADKFSA-N	O=C1C(OC2OC(CO)C(O)C(O)C2O)=C(OC=3C=C(O)C=C(O)C13)C=4C=CC(O)=C(OC)C4	Phenylpropanoids and polyketides	Flavonoids	Flavonoid glycosides		0.873	2314.55	5179.71	627233	1731.73	1766.25	2020.32	2040.31	2602.91	2874.5	5487.01	3426.16	3464.49	3828.08	5077.26	5989.32	9738.77	7396.35	11531.8	33457.6	28512.5	33467.5
NEG_5604	4.408	477.199	Isorhamnetin 4'-glucoside	[M-H]-	C22H22O12	VTDBDVABTGGRMO-IXQPCOCWSA-N	O=C1C(O)=C(OC=2C=C(O)C=C(O)C12)C=3C=CC(OC4OC(CO)C(O)C(O)C4O)=C(OC)C3	Phenylpropanoids and polyketides	Flavonoids	Flavonoid glycosides		0.755	6690.02	51.0333	268039	1225.89	1502.16	11383.7	6981.39	1421.33	5617.89	3642.47	1937.45	5920.5	1402.34	3310.92	1192.66	2253.2	8188.82	1181.07	10599.7	10409.3	10599.3
NEG_2528	6.243	329.065	Jaceosidin	[M-H]-	C17H14O7	GLAAQZFBFGEBPS-UHFFFAOYSA-N	COC1=C(C=CC(=C1)C2=CC(=O)C3=C(O2)C=C(C(=C3O)OC)O)O					0.899	1454.88	8283.81	6738	744.645	1060.35	1661.67	1381.23	1572.32	13737.6	1286.05	998.302	1711.63	496.247	1212.58	938.534	1143.57	1577.25	1022.48	2897.96	2963.17	2903.91
NEG_802	5.914	209.118	Jasmonic acid	[M-H]-	C12H18O3	ZNJFBWYDHIGLCU-HWKXXFMVSA-N	O=C(O)CC1CCC(=O)C1CC=CCC	Lipids and lipid-like molecules	Fatty Acyls	Lineolic acids and derivatives	C08491	0.826	258.776	1099	722232	504.067	900.262	897.398	264.673	939.947	220.269	256.992	349.7	209.729	1280.96	1056.09	2044.59	479.172	514.497	658.703	19924.3	19924.4	20085.1
NEG_1954	6.279	299.053	Kaempferide	[M-H]-	C16H12O6	SQFSKOYWJBQGKQ-UHFFFAOYSA-N	COC1=CC=C(C=C1)C2=C(O)C(=O)C3=C(O2)C=C(O)C=C3O	Phenylpropanoids and polyketides	Flavonoids	Flavones	C10098	0.832	1577.24	2714.73	7211.24	2023.56	1347.42	1958.61	2524.7	1671.16	5958.1	6262.08	1355.67	1803.76	3145.1	1893.93	3768.46	3418.89	2684.83	1440.81	3411.88	3365.23	3411.89
NEG_1696	6.141	285.041	Kaempferol	[M-H]-	C15H10O6	IYRMWMYZSQPJKC-UHFFFAOYSA-N	O=C1C(O)=C(OC=2C=C(O)C=C(O)C12)C=3C=CC(O)=CC3	Phenylpropanoids and polyketides	Flavonoids	Flavones	C05903	0.813	6506.27	8991.09	234258	7313.39	6118.66	7312.64	9823.51	7671.07	8030.81	10130.3	7358.92	6981.58	11314.5	10324.6	13559.9	10018.4	10710.2	12088.1	25259.2	21761.5	25284.7
NEG_8186	7.49	609.341	Kaempferol 3,7-diglucoside	[M-H]-	C27H30O16	XFFQVRFGLSBFON-DEFKTLOSSA-N	OCC1OC(OC2=CC(=C3C(=O)C(=C(OC3=C2)C4=CC=C(O)C=C4)OC5OC(CO)C(O)C(O)C5O)O)C(O)C(O)C1O	Phenylpropanoids and polyketides	Flavonoids	Flavonoid glycosides		0.792	254444	447112	552382	227399	228956	246764	242862	228307	247003	453541	239353	266212	244924	233731	245959	228713	264637	469422	282541	274067	274063
NEG_10086	4.496	739.213	Kaempferol 3-O-(2,6-di-O-alpha-L-rhamnopyranosyl)-beta-D-galactopyranoside	[M-H]-	C33H40O19	WRXVPTMENPZUIZ-UHFFFAOYSA-N	O=C1C(OC2OC(COC3OC(C)C(O)C(O)C3O)C(O)C(O)C2OC4OC(C)C(O)C(O)C4O)=C(OC=5C=C(O)C=C(O)C15)C=6C=CC(O)=CC6	Phenylpropanoids and polyketides	Flavonoids	Flavonoid glycosides		0.888	37739.2	33930.9	34174.5	11900.8	9908.82	66311.1	48394.9	33674.9	31931.4	17204	9702.84	33631.9	23207.2	51499.8	35625.2	11448.8	46917.3	9335.15	32386	32251.7	32685.2
NEG_4234	5.221	417.084	Kaempferol-3-O-arabinoside	[M-H]-	C20H18O10	RNVUDWOQYYWXBJ-UHFFFAOYNA-N	O=C1C(OC2OCC(O)C(O)C2O)=C(OC=3C=C(O)C=C(O)C13)C=4C=CC(O)=CC4					0.943	2081.58	5429.88	2.34969e+06	1870.78	2405.4	3025.7	2409.23	3139.06	2152.19	8193.98	2148.81	2179.27	4664.45	8883.41	5221.46	3790.87	3123.92	6215.33	195400	191416	195400
NEG_7953	4.181	593.152	Kaempferol 3-O-beta-D-glucopyranosyl-7-O-alpha-L-rhamnopyranoside	[M-H]-	C27H30O15	JYXSWDCPHRTYGU-RVCYDTIBSA-N	CC1OC(OC2=CC3=C(C(=C2)O)C(=O)C(=C(O3)C4=CC=C(O)C=C4)OC5OC(CO)C(O)C(O)C5O)C(O)C(O)C1O	Phenylpropanoids and polyketides	Flavonoids	Flavonoid glycosides		0.865	3812.3	3789.37	3326.89	937.388	1648.95	3430.95	4449.01	3835.65	4623.46	240703	9823.84	4582.79	1097.26	4064.91	2265.42	74895.3	6477.78	501.831	22065.6	21611.4	22098.2
NEG_7956	2.985	593.154	Kaempferol 7-neohesperidoside	[M-H]-	C27H30O15	ZEJXENDZTYVXDP-CSJHBIPPSA-N	O=C1C(O)=C(OC2=CC(OC3OC(CO)C(O)C(O)C3OC4OC(C)C(O)C(O)C4O)=CC(O)=C12)C=5C=CC(O)=CC5	Phenylpropanoids and polyketides	Flavonoids	Flavonoid glycosides		0.727	2773.51	6078.94	6595.28	563.842	551.483	3213.59	1729.83	2861.37	800.96	835.575	220.614	777.481	985.944	8419.13	1659.2	416.148	2050.45	342.002	2229.8	2254.53	2260.34
NEG_6684	9.996	529.302	Kukoamine B	[M-H]-	C28H42N4O6	IWRAOCFRRTWUDF-UHFFFAOYSA-N	C1=CC(=C(C=C1CCC(=O)NCCCNCCCCN(CCCN)C(=O)CCC2=CC(=C(C=C2)O)O)O)O					0.836	5354.93	4339.63	15529.4	3800.45	3509.53	3462.87	3529.16	2807.94	4138.4	3466.73	2624.9	6818.32	3486.84	3641.95	3414.23	3161.05	3701.8	3715.64	4439.26	4730.79	4728.63
NEG_626	2.511	188.033	Kynurenic acid	[M-H]-	C10H7NO3	HCZHHEIFKROPDY-UHFFFAOYSA-N	C1=CC2=C(C=C1)NC(=CC2=O)C(=O)O	Organoheterocyclic compounds	Quinolines and derivatives	Quinoline carboxylic acids	C01717	0.85	735.54	363.1	11518.4	289.653	277.219	469.778	687.461	487.733	735.454	600.43	219.568	909.109	1483.8	724.486	455.489	526.439	2284.36	470	1725.56	1598.89	1726.31
NEG_1372	9.156	265.147	Lauryl sulfate	[M-H]-	C12H26O4S	MOTZDAYCYVMXPC-UHFFFAOYSA-N	CCCCCCCCCCCCOS(=O)(=O)O	Organic acids and derivatives	Organic sulfuric acids and derivatives	Sulfuric acid esters		0.929	131741	143126	676090	128152	113005	103566	166460	130698	152166	130984	156805	173583	141408	119821	128562	124798	136702	138792	195527	193171	193163
NEG_663	7.9	194.081	L-beta-Homotyrosine	[M-H]-	C10H13NO3	VUNPIAMEJXBAFP-MRVPVSSYSA-N	C1=C(C=CC(=C1)O)C[C@H](CC(=O)O)N	Organic acids and derivatives	Carboxylic acids and derivatives	Amino acids, peptides, and analogues		0.704	31271	44712.2	30796	31862.9	33166.1	33368	32591.5	31588.4	31059.6	43666.4	30431.3	34116.8	32103.4	31458.5	30192.5	30483.1	32131.5	43905	33342.8	31911.8	33342.7
NEG_5241	4.236	461.109	Leucanthoside	[M-H]-	C22H43NO	DLVLXOYLQKCAME-UHFFFAOYSA-N	CCCCCCCCC=CCCCCCCCCCCCC(O)=N	Phenylpropanoids and polyketides	Flavonoids	Flavonoid glycosides	C10187	0.964	421.163	359.945	2518.94	62.7553	96.4871	1840.78	1080.44	771.082	1471.6	92135.2	2835.3	1613.2	230.549	1510.74	536.985	25390.1	1152.19	280.024	8622.79	8622.97	8407.22
NEG_2753	8.909	339.253	Leukotriene B4	[M-H]1-	C20H32O4	VNYSSYRCGWBHLG-AMOLWHMGSA-N	CCCCC/C=C\C[C@H](/C=C/C=C/C=C\[C@H](CCCC(=O)O)O)O	Lipids and lipid-like molecules	Fatty Acyls	Eicosanoids		0.727	129.239	162.635	41311.2	78.4715	55.5557	40.6898	69.3935	160.338	105.395	157.147	83.9646	34.015	49.0235	73.2964	100.133	92.1195	81.8153	108.342	662.179	703.102	661.953
NEG_2693	2.648	337.147	Licochalcone A	[M-H]-	C21H22O4	KAZSKMJFUPEHHW-DHZHZOJOSA-N	CC(C)(C=C)C1=C(C=C(C(=C1)/C=C/C(=O)C2=CC=C(C=C2)O)OC)O					0.734	5681.31	1798.9	5841.71	1175.35	1016.89	3905.95	4318.96	1881.57	5672.72	2493.94	2015.64	7319.51	2784.22	5203.32	3174.18	2694.62	7476.83	1228.2	3554.9	3309.05	3365.41
NEG_9842	4.866	723.215	Ligustroflavone	[M-H]-	C33H40O18	NULBHTHMVOCGOE-ZBCCAYPVSA-N	C[C@H]1[C@@H]([C@H]([C@H]([C@@H](O1)OC[C@@H]2[C@H]([C@@H]([C@H]([C@@H](O2)OC3=CC(=C4C(=C3)OC(=CC4=O)C5=CC=C(C=C5)O)O)O[C@H]6[C@@H]([C@@H]([C@H]([C@@H](O6)C)O)O)O)O)O)O)O)O					0.874	3443.74	3472.33	2127.29	1577.57	1322.11	5609.39	2607.85	3902.44	2658.25	1652.62	1252.98	2862.18	2472.3	3209.85	3590.51	1535.25	3112.79	1388.18	2642.48	2643.59	2605.08
NEG_1566	13.893	279.232	Linoleic acid	[M-H]-	C18H32O2	OYHQOLUKZRVURQ-HZJYTTRNSA-N	CCCCC/C=C\C/C=C\CCCCCCCC(=O)O	Lipids and lipid-like molecules	Fatty Acyls	Lineolic acids and derivatives	C01595	0.863	101138	90015.4	78917.8	130391	120401	90526.4	74635.5	95963.3	67569.5	114819	102826	82007.1	110516	97229.3	60721.4	95804.4	70278.5	103191	107169	86470.1	106980
NEG_1521	9.574	277.216	Linolenic acid	[M-H]-	C18H30O2	DTOSIQBPPRVQHS-PDBXOOCHSA-N	CC/C=C\C/C=C\C/C=C\CCCCCCCC(=O)O	Lipids and lipid-like molecules	Fatty Acyls	Lineolic acids and derivatives	C06427	0.743	3099.72	4394.35	10047.3	1007.28	1961.44	4354.69	2920.73	3412.14	2401.89	1783.34	2260.23	3822.76	1776.88	2310.72	1387.42	1952.69	4003.74	1778.29	3131.99	2866.54	3131.33
NEG_213	1.126	130.086	l-Isoleucine	[M-H]-	C6H13NO2	AGPKZVBTJJNPAG-WHFBIAKZSA-N	CC[C@H](C)[C@@H](C(=O)O)N	Organic acids and derivatives	Carboxylic acids and derivatives	Amino acids, peptides, and analogues	C00407	0.854	197556	8760.11	42395	12621.4	6529.18	159470	15216.9	8356.21	39897.5	4126.56	2174.7	160644	12628.9	15989.8	31069.4	6070.67	32322.4	8606.53	45413.3	44502.2	45248.4
NEG_50	0.649	89.0239	L-Lactic acid	[M+FA-H]-	C3H6O3	JVTAAEKCZFNVCJ-UWTATZPHSA-N	C[C@H](C(=O)O)O	Organic acids and derivatives	Hydroxy acids and derivatives	Alpha hydroxy acids and derivatives	C00186	0.773	53074.8	140035	119889	52125.5	52689.8	51275.8	44478.2	110084	51837.9	37098.5	38443	40578.2	71964.3	59716.9	87875.9	34661.2	52418.6	53024.9	68608.5	71328.2	68611.3
NEG_241	0.65	133.015	L-Malic acid	[M-H]-	C4H6O5	BJEPYKJPYRNKOW-REOHCLBHSA-N	C([C@@H](C(=O)O)O)C(=O)O	Organic acids and derivatives	Hydroxy acids and derivatives	Beta hydroxy acids and derivatives	C00149	0.912	3.29986e+06	4.35949e+06	2.74969e+06	2.6306e+06	2.59691e+06	3.02715e+06	2.54092e+06	4.44172e+06	3.36559e+06	1.86518e+06	2.25457e+06	2.40035e+06	3.04981e+06	2.67452e+06	3.66535e+06	2.10596e+06	3.39953e+06	2.71587e+06	3.16962e+06	3.23375e+06	3.16962e+06
NEG_215	0.824	130.088	L-Norleucine	[M-H]-	C6H13NO2	LRQKBLKVPFOOQJ-YFKPBYRVSA-N	O=C(O)C(N)CCCC	Organic acids and derivatives	Carboxylic acids and derivatives	Amino acids, peptides, and analogues	C01933	0.884	204477	9703.51	23925.5	11063.3	12015.5	174069	18806.7	9773.67	43260.9	5719.82	5261.93	167031	8884.2	18014	27376	5612.17	37476.1	12326.3	23525.7	23525.7	23580.3
NEG_202	0.656	128.034	L-Pyroglutamic acid	[M-H]-	C5H7NO3	ODHCTXKNWHHXJC-VKHMYHEASA-N	O=C(O)C1N=C(O)CC1	Organic acids and derivatives	Carboxylic acids and derivatives	Amino acids, peptides, and analogues	C01879	0.804	103841	25247.2	30784.2	11582.5	11280.1	24186.2	17733.5	23601.3	76069.8	7554.04	22837.9	93872.4	24557	13133.2	47127.9	25781.4	119141	21150.6	36317.8	38644.3	35644.5
NEG_1701	5.804	285.041	Luteolin	[M-H]-	C15H10O6	IQPNAANSBPBGFQ-UHFFFAOYSA-N	C1=CC(=C(C=C1C2=CC(=O)C3=C(C=C(C=C3O2)O)O)O)O	Phenylpropanoids and polyketides	Flavonoids	Flavones	C01514	0.824	3414.55	5599.31	45523.7	3893.53	3456.13	4237.65	3599.53	5405.69	4054.78	24948.2	4431.6	3583.9	6047.07	6480.09	7339.92	18317.8	4084.51	7365.42	10651.1	9737.64	10650.4
NEG_8173	3.451	609.145	Luteolin-7,3'-di-O-gflucoside	[M-H]-	C27H30O16	BISZYPSIZGKOFA-IPOZFMEPSA-N	OC[C@H]1O[C@@H](OC2=CC(=C3C(=O)C=C(OC3=C2)C4=CC(=C(O)C=C4)O[C@@H]5O[C@H](CO)[C@@H](O)[C@H](O)[C@H]5O)O)[C@H](O)[C@@H](O)[C@@H]1O	Phenylpropanoids and polyketides	Flavonoids	Flavonoid glycosides		0.805	339.703	894.891	7660.08	445.761	211.552	398.467	623.363	860.235	327.696	10955.8	658.087	519.452	697.257	1439.75	870.138	3097.11	659.257	364.007	1719.43	1499.82	1717.2
NEG_4882	4.593	447.091	Luteolin-7-O-glucoside	[M-H]-	C21H20O11	PEFNSGRTCBGNAN-UHFFFAOYNA-N	O=C1C=C(OC2=CC(OC3OC(CO)C(O)C(O)C3O)=CC(O)=C12)C=4C=CC(O)=C(O)C4					0.811	2317.61	681.52	15477.6	1055.61	1602.87	2180.52	2179.01	2635.78	3724.03	27048.5	4713.11	4544.58	4640.46	6555.7	6471.28	10594.9	9725.12	5779.17	14279.7	7120.06	14573.4
NEG_7952	4.589	593.152	Luteolin 7-O-rutinoside	[M-H]-	C27H30O15	MGYBYJXAXUBTQF-FOBVWLSUSA-N	O=C1C=C(OC2=CC(OC3OC(COC4OC(C)C(O)C(O)C4O)C(O)C(O)C3O)=CC(O)=C12)C=5C=CC(O)=C(O)C5	Phenylpropanoids and polyketides	Flavonoids	Flavonoid glycosides		0.901	1510.78	3099.14	369294	1557.91	1201.03	4041.92	1641.03	3721.96	733.329	13038.1	1336.3	487.314	1857.79	3595.15	2920.96	5652.79	2084.62	1076.61	24076.2	24638.3	24077.6
NEG_13129	7.363	1073.55	Macranthoside B	[M-H]-	C53H86O22	KPDVIKCSTOVVEA-KZFFKTSUSA-N	C[C@H]1[C@@H]([C@H]([C@H]([C@@H](O1)O[C@@H]2[C@H]([C@H](CO[C@H]2O[C@H]3CC[C@]4([C@H]([C@]3(C)CO)CC[C@@]5([C@@H]4CC=C6[C@]5(CC[C@@]7([C@H]6CC(CC7)(C)C)C(=O)O)C)C)C)O)O)O)O[C@H]8[C@@H]([C@H]([C@@H]([C@H](O8)CO)O[C@H]9[C@@H]([C@H]([C@@H]([C@H](O9)CO)O)O)O)O)O)O					0.774	20.1182	20.1623	2319.22	19.7594	27.9435	42.3318	27.7856	30.7446	40.1721	27.9395	26.9827	56.3649	25.0278	29.4854	51.7394	39.9901	16.6996	40.2208	131.959	117.079	116.881
NEG_6168	12.096	503.331	Madecassic acid	[M-H]-	C30H48O6	PRAUVHZJPXOEIF-UHFFFAOYSA-N	CC1CCC2(CCC3(C(=CCC4C3(CC(C5C4(CC(C(C5(C)CO)O)O)C)O)C)C2C1C)C)C(=O)O					0.749	108013	78245.4	93081.4	90333.2	86058	139086	121787	59649.8	112154	96024.3	60004.2	84533.7	96298.3	94623.1	97431.3	69741	134807	71900.3	86412.2	92871.3	92813.5
NEG_1367	8.915	265.122	Magnolol	[M-H]-	C18H18O2	VVOAZFWZEDHOOU-UHFFFAOYSA-N	C=CCC1=CC(=C(C=C1)O)C2=C(C=CC(=C2)CC=C)O	Benzenoids	Benzene and substituted derivatives	Biphenyls and derivatives		0.86	10275.1	4186.73	4555.82	9128.36	7401.34	7170.6	4966.14	11057.6	9769.73	5564.28	1439.39	26677.4	7660.33	13751.9	8809.14	6236.54	7339.01	3605.58	6963.57	6682.78	6963.79
NEG_5889	6.277	491.116	Malvidin 3-O-glucoside	[M-2H]-	C23H25O12	PXUQTDZNOHRWLI-OXUVVOBNSA-O	COC1=CC(=CC(=C1O)OC)C2=[O+]C3=CC(=CC(=C3C=C2O[C@@H]4O[C@H](CO)[C@@H](O)[C@H](O)[C@H]4O)O)O	Phenylpropanoids and polyketides	Flavonoids	Flavonoid glycosides	C12140	0.827	30.0624	25.806	20166.3	4.2725	7.43363	27.411	31.3637	59.0464	9.23381	23.3686	20.9395	37.5666	16.6755	29.2265	20.341	6.74961	117.257	24.9433	666.436	675.245	675.085
NEG_6127	11.842	501.318	Medicagenic acid	[M-H]-	C30H46O6	IDGXIXSKISLYAC-WNTKNEGGSA-N	C[C@@]12CC[C@@H]3[C@@]([C@H]1CC=C4[C@]2(CC[C@@]5([C@H]4CC(CC5)(C)C)C(=O)O)C)(C[C@@H]([C@@H]([C@@]3(C)C(=O)O)O)O)C	Lipids and lipid-like molecules	Prenol lipids	Triterpenoids		0.764	24011.4	20561.9	13572.8	18150.8	18575.3	22733.9	21382	18960.4	12983	11536.2	9966.13	18146.8	24378	22282.8	23427.7	12135.8	16596.9	15751	15773.9	17005.9	17005.6
NEG_416	0.812	161.045	Meglutol	[M-H]-	C6H10O5	NPOAOTPXWNWTSH-UHFFFAOYSA-N	O=C(O)CC(O)(C)CC(=O)O	Lipids and lipid-like molecules	Fatty Acyls	Fatty acids and conjugates	C03761	0.891	17249.7	7741.18	236066	3349.35	3642.1	19553.2	13225.2	7073.44	19224.6	3774.19	3809.8	13995.5	7425.77	10475.3	12580.2	3465.42	26428	4017.13	14318.8	14300	14323.7
NEG_6149	0.679	503.159	Melezitose	[M-H]-	C18H32O16	QWIZNVHXZXRPDR-WSCXOGSTSA-N	C([C@@H]1[C@H]([C@@H]([C@H]([C@H](O1)O[C@H]2[C@@H]([C@@H](CO)O[C@@]2(CO)O[C@@H]3[C@@H]([C@H]([C@@H]([C@@H](CO)O3)O)O)O)O)O)O)O)O	Organic oxygen compounds	Organooxygen compounds	Carbohydrates and carbohydrate conjugates	C08243	0.909	38061	88490.9	80818.3	52609.4	45736.5	31786.3	24364.7	86246.3	25953.6	28554	25171.6	33285.6	49168.3	35599.5	73629.6	31071.4	24052.6	48230.8	47932.8	47941.9	46633.8
NEG_335	0.816	148.042	Methionine	[M-H]-	C5H11NO2S	FFEARJCKVFRZRR-BYPYZUCNSA-N	O=C(O)C(N)CCSC	Organic acids and derivatives	Carboxylic acids and derivatives	Amino acids, peptides, and analogues	C00073	0.861	31660.4	4040.59	5936.77	3076.21	2239.55	25823.9	4333.01	3398.45	10593.1	1369.75	1665.97	25197.4	3721.36	2790.3	6685.88	1684.89	9160.09	2255.91	7921.53	7921.76	7993.75
NEG_2303	9.362	315.255	Methyl hexadecanoate	[M-H]-	C17H34O2	FLIACVVOZYBSBS-UHFFFAOYSA-N	CCCCCCCCCCCCCCCC(=O)OC					0.908	30929.8	39159.7	107289	28867.7	28756.8	30859.7	29757.5	31600.7	28938.3	39577.2	30543	34199.2	31024.3	30878.2	31107.2	30594.7	33106.5	40847.1	36808.2	35823.8	36494
NEG_2786	5.184	341.122	Methylophiopogonanone A	[M-H]-	C19H18O6	BXTNNJIQILYHJB-GFCCVEGCSA-N	CC1=C(C(=C2C(=C1O)C(=O)[C@@H](CO2)CC3=CC4=C(C=C3)OCO4)C)O					0.749	1004.05	169.476	7305.29	118.263	42.6175	8333.99	1013.04	417.035	327.898	33.9557	40.1247	1258.6	50.2234	150.61	26.2685	147.109	13036.9	19.4797	377.169	378.004	311.963
NEG_12833	12.465	993.533	Microcystin-LR	[M-H]-	C49H74N10O12	ZYZCGGRZINLQBL-GWRQVWKTSA-N	CC(C)C[C@H]\1/C(=N/[C@H]([C@H](C)/C(=N/[C@@H](CCCNC(=N)N)/C(=N/[C@@H](/C=C/C(=C/[C@H](C)[C@H](CC2=CC=CC=C2)OC)/C)[C@H](C)/C(=N/[C@H](CCC(=O)N(C)C(=C)/C(=N/[C@H](C)/C(=N1)/O)/O)C(=O)O)/O)/O)/O)C(=O)O)/O	Organic nitrogen compounds	Organonitrogen compounds	Guanidines		0.704	2897.95	8229.83	16933.4	3222.73	2677.8	4541.94	4116.47	9655.13	2751.16	2684.22	2880.48	3259.67	4625.28	5682.99	5689.09	2496.2	3932.33	2465.38	5793.74	5797.55	5982.12
NEG_10449	10.845	763.424	Momordin Ic	[M-H]-	C41H64O13	HWYBGIDROCYPOE-WEAQAMGWSA-N	C[C@]12CC[C@@H](C([C@@H]1CC[C@@]3([C@@H]2CC=C4[C@]3(CC[C@@]5([C@H]4CC(CC5)(C)C)C(=O)O)C)C)(C)C)O[C@H]6[C@@H]([C@H]([C@@H]([C@H](O6)C(=O)O)O)O[C@H]7[C@@H]([C@H]([C@@H](CO7)O)O)O)O					0.766	40197.1	34290	40647.2	5173.38	5375.28	37825	24328.2	23784.3	26005.5	13203.6	11034.4	26738.6	5749.76	15238.3	6096.5	13578.4	25076.5	7240.13	23037.1	22246.1	22245.5
NEG_2000	5.633	301.037	Morin	[M-H]-	C15H10O7	YXOLAZRVSSWPPT-UHFFFAOYSA-N	C1=CC(=C(C=C1O)O)C2=C(C(=O)C3=C(C=C(C=C3O2)O)O)O	Phenylpropanoids and polyketides	Flavonoids	Flavones	C10105	0.922	20477.2	41382.3	1.28471e+06	19263	18592.2	16608.7	20448	27258.3	24973	39963.5	32819	32568.6	40448.8	47040.9	48013.1	57226.7	45484.7	89692.9	138754	105513	139090
NEG_5638	4.173	479.081	Myricetin-3-Galactoside	[M-H]-	C21H20O13	FOHXFLPXBUAOJM-MGMURXEASA-N	O=C1C(OC2OC(CO)C(O)C(O)C2O)=C(OC=3C=C(O)C=C(O)C13)C=4C=C(O)C(O)=C(O)C4	Phenylpropanoids and polyketides	Flavonoids	Flavonoid glycosides		0.867	40.6579	398.541	155292	27.0503	23.1047	55.3804	192.666	852.206	202.95	488.116	104.252	72.835	378.05	251.507	122.531	484.304	546.662	827.906	6077.86	6077.64	6204.51
NEG_4955	4.267	449.072	Myricetin-3-O-beta-D-xylopyranoside	[M-H]-	C20H18O12	SBEOEJNITMVWLK-CFSKSFDZSA-N	C1=C(C(=C(C=C1C2=C(C(=O)C3=C(C=C(C=C3O)O)O2)O[C@H]4[C@@H]([C@H]([C@@H](CO4)O)O)O)O)O)O	Phenylpropanoids and polyketides	Flavonoids	Flavonoid glycosides		0.844	111.144	310.62	63430.4	25.6868	84.463	143.453	18.6056	54.4006	83.8516	110.667	40.6477	73.3041	39.7028	148.363	187.402	71.6282	301.262	456.743	3086.68	2981.79	2987.51
NEG_5637	4.617	479.081	Myricetin-3-O-galactoside	[M-H]-	C21H20O13	FOHXFLPXBUAOJM-UHFFFAOYNA-N	O=C1C(OC2OC(CO)C(O)C(O)C2O)=C(OC=3C=C(O)C=C(O)C13)C=4C=C(O)C(O)=C(O)C4	Phenylpropanoids and polyketides	Flavonoids	Flavonoid glycosides		0.787	35.8659	36.8544	47357.2	8.47524	11.621	47.8539	83.1714	29.7168	8.90688	81.761	11.1458	44.2973	7.38518	13.9326	12.2068	38.1002	30.9856	30.5427	1184.07	1425.69	1373.18
NEG_4954	4.472	449.071	Myricetin-3-O-xyloside	[M-H]-	C20H18O12	SBEOEJNITMVWLK-UHFFFAOYNA-N	O=C1C(OC2OCC(O)C(O)C2O)=C(OC=3C=C(O)C=C(O)C13)C=4C=C(O)C(O)=C(O)C4					0.865	334.22	856.004	133037	72.9394	95.225	268.473	129.32	103.86	209.329	555.388	150.318	281.556	220.094	394.253	355.847	505.518	648.437	1223.32	7722.32	7397.49	7398.15
NEG_5289	4.509	463.087	Myricitrin	[M-H]-	C21H20O12	DCYOADKBABEMIQ-OWMUPTOHSA-N	C[C@H]1[C@@H]([C@H]([C@H]([C@@H](O1)OC2=C(C3=CC(=C(C(=C3)O)O)O)OC4=C(C(=CC(=C4)O)O)C2=O)O)O)O	Phenylpropanoids and polyketides	Flavonoids	Flavonoid glycosides		0.965	16219.9	53100.2	1.69441e+07	4673.03	4610.62	9619.47	7002.71	7336.44	7777.68	18246.2	9331.68	9511.71	11157.2	13056.2	13427.7	18450.4	18573.5	40688.1	844739	805653	811216
NEG_978	11.118	227.2	Myristic acid	[M-H]-	C14H28O2	TUNFSRHWOTWDNC-UHFFFAOYSA-N	O=C(O)CCCCCCCCCCCCC	Lipids and lipid-like molecules	Fatty Acyls	Fatty acids and conjugates	C06424	0.818	15256.5	19418.3	17366.9	16873.8	11805	20685.6	21390.2	13677.6	13426.8	11629.3	16790.7	12708.3	19880	23065.9	21616.2	17989.4	18563	18696	17369.7	17702.9	17659.5
NEG_212	0.696	130.051	N-Acetyl-L-alanine	[M-H]-	C5H9NO3	KTHDTJVBEPMMGL-VKHMYHEASA-N	C[C@@H](C(=O)O)N=C(C)O	Organic acids and derivatives	Carboxylic acids and derivatives	Amino acids, peptides, and analogues		0.754	3920.47	994.087	14353.3	393.656	1150.61	2216.93	3061.62	1804.51	2558.37	944.112	1814.82	2872.7	1707.5	2225.59	1426.02	1793.28	5099.64	439.44	2305.11	2540.27	2301.79
NEG_628	0.688	188.055	N-Acetyl-L-glutamic acid	[M-H]-	C7H11NO5	RFMMMVDNIPUKGG-YFKPBYRVSA-N	O=C(O)CCC(N=C(O)C)C(=O)O	Organic acids and derivatives	Carboxylic acids and derivatives	Amino acids, peptides, and analogues	C00624	0.75	44283.7	17076.3	26196.7	14139.1	12632.5	53655.1	43743.1	32077.2	50213.1	21031.7	24511	111542	27966.7	28850	22262.4	31006.5	77529.9	13292.9	40617.8	40302.8	40297.3
NEG_8356	5.125	623.16	Narcissin	[M-H]-	C28H32O16	UIDGLYUNOUKLBM-GEBJFKNCSA-N	C[C@H]1[C@@H]([C@H]([C@H]([C@@H](O1)OC[C@@H]2[C@H]([C@@H]([C@H]([C@@H](O2)OC3=C(OC4=CC(=CC(=C4C3=O)O)O)C5=CC(=C(C=C5)O)OC)O)O)O)O)O)O	Phenylpropanoids and polyketides	Flavonoids	Flavonoid glycosides		0.905	21846.7	9964.6	26050.3	7946.97	4957.45	19110.5	18830.1	11892.6	15216.8	9986.91	7192.7	13834.3	10410	16584.1	11934.3	7533.04	23377.6	6064.67	12914.1	12660.7	12661
NEG_1437	5.817	271.06	Naringenin chalcone	[M-H]-	C15H12O5	YQHMWTPYORBCMF-ZZXKWVIFSA-N	C1=CC(=CC=C1/C=C/C(=O)C2=C(C=C(C=C2O)O)O)O	Phenylpropanoids and polyketides	Linear 1,3-diarylpropanoids	Chalcones and dihydrochalcones	C06561	0.895	11399.8	16936	847446	9947.06	8726.98	15782	10191	15221	12276	12243.6	8806.66	11916.8	12686.3	23147.5	17171.3	11922.3	13119	19044.5	75167.2	73303.1	75167
NEG_3230	13.59	365.34	Nervonic acid	[M-H]-	C24H46O2	GWHCXVQVJPWHRF-KTKRTIGZSA-N	O=C(O)CCCCCCCCCCCCCC=CCCCCCCCC	Lipids and lipid-like molecules	Fatty Acyls	Fatty acids and conjugates	C08323	0.844	126.953	88.8596	19707.1	20.2706	31.4189	119.5	111.217	76.6464	93.4671	0	81.1346	72.741	22.454	150.283	32.7489	48.831	57.1579	8.54003	743.501	743.557	757.107
NEG_4383	13.176	423.418	Octacosanoic acid	[M-H]-	C28H56O2	UTOPWMOLSKOLTQ-UHFFFAOYSA-N	O=C(O)CCCCCCCCCCCCCCCCCCCCCCCCCCC	Lipids and lipid-like molecules	Fatty Acyls	Fatty acids and conjugates		0.861	15833	13610.9	1380.36	15712.8	36362.6	33351.5	6451.32	31651.3	10865.7	10121.2	21417.9	11658.2	21781.6	9086.26	13209.5	22357.5	8926.27	6590.91	7805.04	10140	7894.25
NEG_2255	10.039	313.237	Octadecanedioic acid	[M-H]-	C18H34O4	BNJOQKFENDDGSC-UHFFFAOYSA-N	O=C(O)CCCCCCCCCCCCCCCCC(=O)O	Lipids and lipid-like molecules	Fatty Acyls	Fatty acids and conjugates		0.916	6376.45	6529.84	7349.36	4792	4581.58	6428.56	6768.66	5896.4	5985.37	6785.08	5244.82	7492.06	5255.98	5143.61	4892.69	4839.93	7422.81	5848.11	6224.82	6012.51	6225.01
NEG_1613	2.927	281.137	Octyl gallate	[M-H]-	C15H22O5	NRPKURNSADTHLJ-UHFFFAOYSA-N	CCCCCCCCOC(=O)C1=CC(=C(C(=C1)O)O)O					0.717	15787.5	613.222	4282.12	368.53	360.861	12819.4	8286.34	3273.85	5771.03	2370.98	1677.46	12033.7	588.71	1252.64	2203.8	1306.55	10174.8	386.893	4678.8	4391.11	4678.68
NEG_926	2.272	223.054	O-Hydroxychalcone	[M-H]-	C15H12O2	AETKQQBRKSELEL-ZHACJKMWSA-N	O=C(C=CC=1C=CC=CC1)C=2C=CC=CC2O	Phenylpropanoids and polyketides	Linear 1,3-diarylpropanoids	Chalcones and dihydrochalcones		0.716	5593.71	14176.7	2850.45	1694.64	950.255	7106.5	2788.44	20749	4093.94	690.308	2558.52	5877.55	3265.16	3744.58	9177.08	3720.68	6166.25	1207.16	5898.82	5836.84	5836.26
NEG_1621	11.998	281.248	Oleic acid	[M-H]-	C18H34O2	ZQPPMHVWECSIRJ-KTKRTIGZSA-N	O=C(O)CCCCCCCC=CCCCCCCCC	Lipids and lipid-like molecules	Fatty Acyls	Fatty acids and conjugates	C00712	0.859	71072.4	43070.5	76793.9	44962.4	48258	46017.6	68635.4	31490.3	73513.8	50572.1	44464.1	48385.7	65808.1	76900.7	101977	58534.3	67470.1	67537.9	60900.4	61058.4	58560.2
NEG_4901	4.145	447.094	Orientin	[M-H]-	C21H20O11	PLAPMLGJVGLZOV-VPRICQMDSA-N	OC[C@H]1O[C@H]([C@H](O)[C@@H](O)[C@@H]1O)C2=C3OC(=CC(=O)C3=C(O)C=C2O)C4=CC(=C(O)C=C4)O	Phenylpropanoids and polyketides	Flavonoids	Flavonoid glycosides		0.933	3527.42	5433.48	8494.38	3122.79	2764.24	4506.66	5145.18	4649.55	6102.29	383379	11422.1	8311.87	8284.56	8139.67	9019.82	117818	6787.57	7608.89	38270.3	34997.6	36200
NEG_3938	2.648	403.16	Osajin	[M-H]-	C25H24O5	DCTLJGWMHPGCOS-UHFFFAOYSA-N	O=C1C(=COC=2C=3C=CC(OC3C(=C(O)C12)CC=C(C)C)(C)C)C=4C=CC(O)=CC4	Phenylpropanoids and polyketides	Isoflavonoids	Isoflavans	C10511	0.71	150.77	9.02988	29957.4	8.24239	25.0197	22.1602	127.05	79.821	50.0134	10.9252	48.0118	46.6387	23.6471	275.278	0	26.9426	72.6793	22.276	891.105	797.45	891.043
NEG_5194	3.973	459.14	Oxy-Kesso-tetra	[M-H]-	C22H24N2O9	OWFJMIVZYSDULZ-UHFFFAOYSA-N	CC1(C2=CC=CC(=C2C(=C3C1C(C4C(C(=O)C(=C(C4(C3=O)O)O)C(=N)O)N(C)C)O)O)O)O	Phenylpropanoids and polyketides	Tetracyclines			0.745	42214.6	34141.7	32158.6	28208.5	31679.5	38176.2	40274.6	28658.5	49409.3	40494.6	32356.6	38641.9	50084.7	44820.5	47031.3	36162.2	48875.6	32665.7	42182.5	42184.6	42976.1
NEG_1277	13.825	255.232	Palmitic acid	[M-H]-	C16H32O2	IPCSVZSSVZVIGE-UHFFFAOYSA-N	O=C(O)CCCCCCCCCCCCCCC	Lipids and lipid-like molecules	Fatty Acyls	Fatty acids and conjugates	C00249	0.858	225763	246073	166143	240755	246053	150401	227181	235441	232437	142899	209016	148434	156564	130543	206998	151937	142630	237241	225641	227331	225642
NEG_1257	11.111	253.217	Palmitoleic acid	[M-H]-	C16H30O2	SECPZKHBENQXJG-FPLPWBNLSA-N	O=C(O)CCCCCCCC=CCCCCCC	Lipids and lipid-like molecules	Fatty Acyls	Fatty acids and conjugates		0.843	49426.7	121711	140309	119031	51524.7	98828.7	97981.7	36074.8	42682.9	55631.2	79025	41911.7	194426	239861	330238	84578.8	67677.2	121295	120323	120325	122563
NEG_870	1.91	218.103	Pantothenic acid	[M-H]-	C9H17NO5	GHOKWGTUZJEAQD-ZETCQYMHSA-N	CC(C)(CO)[C@H](C(=NCCC(=O)O)O)O	Organic acids and derivatives	Carboxylic acids and derivatives	Amino acids, peptides, and analogues	C00864	0.956	354756	28339.5	68171.5	17899.4	20064.3	323056	88199.2	19884.7	138732	34431.8	23686.5	248210	43415.8	56033.9	49478.6	23859.4	160028	17038.6	63672.3	59763.9	64039.1
NEG_9756	11.201	716.524	PE 34:1	[M-H]-	C39H76NO8P	FHQVHHIBKUMWTI-ZCXUNETKSA-N						0.834	8792.41	16491.5	1488.92	24383.1	42155	36599.4	2512.8	16061	22284.8	10243.5	14780.1	9188.35	67633.1	39493.4	59997.2	13339.2	16237.9	12065.3	23954.5	17119.6	23983.7
NEG_9720	12.694	714.5	PE 34:2	[M-H]-	C39H74NO8P	HBZNVZIRJWODIB-BCTRXSSUSA-N						0.756	45874.2	44178.5	96060.4	13840	19250.3	60072.7	79283.9	28148.3	54049.1	22776.2	17741.7	57473.7	37538.2	40695.7	36266.5	19907.9	111075	18103.7	34935.9	33240.9	33222.8
NEG_9689	13.297	712.494	PE 34:3	[M-H]-	C39H72NO8P	QONZHKTZKTUIMU-SVNQLWEDSA-N	CC/C=C\C/C=C\C/C=C\CCCCCCCC(=O)OC(COC(=O)CCCCCCCCCCCCCCC)COP(=O)(O)OCCN					0.868	316445	117603	1.86236e+06	87229.2	106388	372087	374612	175405	365687	192838	156721	311729	142965	312993	252057	158875	535378	100039	289777	284799	289779
NEG_9928	14.029	728.523	PE 35:2	[M-H]-	C40H76NO8P	UJCJWIHZUHMDIT-OHNCOSGTSA-N						0.889	69882	8204.72	26427.2	13695.8	19367.4	78656.8	53663.9	8014.47	56761.4	26041.7	21088.9	68625.4	34105.7	59256	46582.7	29576.4	102333	17892.6	30478.4	30492	29194.7
NEG_10176	11.45	744.556	PE 36:1	[M-H]-	C41H80NO8P	JQKOHRZNEOQNJE-ZZEZOPTASA-N	CCCCCCCCCCCCCCCCCC(=O)OCC(COP(=O)(O)OCCN)OC(=O)CCCCCCC/C=C\CCCCCCCC					0.754	64852.9	97104.8	2004.95	89120.2	240812	118807	66508.2	75670.4	168068	164055	362815	267799	498902	299919	242566	240350	175369	240881	150287	91973.9	112806
NEG_10145	13.695	742.54	PE 36:2	[M-H]-	C41H78NO8P	YDTWOEYVDRKKCR-MLWYYCKJSA-N						0.846	549809	308432	720454	160115	172201	567325	406480	329666	392431	227021	189245	433745	218360	323104	446046	190782	604987	175621	357169	366409	357166
NEG_10114	13.763	740.526	PE 36:3	[M-H]-	C41H76NO8P	GKAFCSRKMWFPSJ-RQOIEFAZSA-N						0.912	881261	139662	680152	175889	221900	900922	543278	165736	444559	247516	239265	542013	414158	660241	553321	248388	967828	206402	365500	369142	365504
NEG_10078	13.307	738.507	PE 36:4	[M-H]-	C41H74NO8P	SSCDRSKJTAQNNB-MAZCIEHSSA-N						0.895	2.04968e+06	623381	2.53366e+06	462419	552865	2.45389e+06	1.63233e+06	719263	1.43915e+06	917996	707821	1.61778e+06	745595	1.68129e+06	1.78384e+06	705719	2.625e+06	534877	1.2071e+06	1.17715e+06	1.20707e+06
NEG_3543	13.821	381.373	Pentacosanoic acid	[M-H]-	C25H50O2	MWMPEAHGUXCSMY-UHFFFAOYSA-N	O=C(O)CCCCCCCCCCCCCCCCCCCCCCCC	Lipids and lipid-like molecules	Fatty Acyls	Fatty acids and conjugates		0.86	4953.42	5986.67	5410.83	6451.4	6123.75	4952.57	6196.88	4696.71	6837.33	7958.07	6718.18	5832.37	6317.62	5683.41	6912.7	5750.47	6702.26	7272.74	6184.72	6019.08	6019.4
NEG_1112	11.141	241.217	Pentadecanoic acid	[M-H]-	C15H30O2	WQEPLUUGTLDZJY-UHFFFAOYSA-N	O=C(O)CCCCCCCCCCCCCC	Lipids and lipid-like molecules	Fatty Acyls	Fatty acids and conjugates	C16537	0.861	239421	1.14758e+06	1.29832e+06	1.07897e+06	667826	466247	468560	357080	236125	635183	673056	207736	1.66148e+06	2.47518e+06	2.7792e+06	704626	281137	1.22987e+06	972606	990480	990491
NEG_4406	3.717	425.167	Pentose-Hexose + C5H9	[M+HCOO]-	C16H28O10	NYSQQJIJJJAWCE-UHFFFAOYSA-N	CC(=CCOC1C(C(C(C(COC2C(C(C(CO2)O)O)O)O1)O)O)O)C	Lipids and lipid-like molecules	Fatty Acyls	Fatty acyl glycosides		0.716	20167.6	3717.82	5810.3	2555.6	2175.15	17706.2	23778	4784.96	19896.9	2905.64	3300.37	17701.6	4622.71	7881.36	3964.6	4078.04	29887.2	2412.57	10559.2	10121.6	10560.1
NEG_9411	12.874	693.471	PG 30:0	[M-H]-	C36H71O10P	ZAXBYLHGBBMAAY-UHFFFAOYSA-N						0.882	75392.5	9702.99	45612.2	14108.2	13321.9	62709.1	52009.9	11271.3	28863.9	20751.6	11351.5	40742.1	16996.9	37544.6	23621.8	11624.9	40976.8	10227.1	30367.2	30460.8	30731.3
NEG_9801	13.089	719.487	PG 32:1	[M-H]-	C38H73O10P	NOFOTAHTYLXZNV-PEZBUJJGSA-N	CCCCCCCCCCCCCCCC(=O)OCC(COP(=O)(O)OCC(CO)O)OC(=O)CCCCCCC/C=C\CCCCCC					0.701	6366.38	1048.63	30249.2	343.629	596.658	5766.28	4422.45	1781.86	4887.19	1070.41	265.714	4530.91	486.507	1295.08	1331.79	654.723	6167.03	669.35	1751.19	1752.25	1694.44
NEG_10246	11.152	749.538	PG 34:0	[M-H]-	C40H79O10P	KBPVYRBBONZJHF-UHFFFAOYSA-N						0.877	38551.6	43476.7	405.294	14178.9	34482.9	45414.3	127227	38409.4	35819.8	97647.5	107787	237758	434555	379569	109055	129176	126563	154661	110806	69199.8	70846.7
NEG_10226	13.496	747.517	PG 34:1	[M-H]-	C40H77O10P	PAZGBAOHGQRCBP-ZCXUNETKSA-N	CCCCCCCC/C=C\CCCCCCCC(=O)OC(COC(=O)CCCCCCCCCCCCCCC)COP(=O)(O)OCC(CO)O					0.79	398002	1.59679e+06	3.57897e+06	541318	507076	694591	241855	1.68019e+06	160441	218702	259934	277627	790047	627977	1.0065e+06	289764	261189	543196	733393	733390	742054
NEG_10205	13.08	745.504	PG 34:2	[M-H]-	C40H75O10P	ATBOMIWRCZXYSZ-BCTRXSSUSA-N						0.956	1.06524e+06	936019	4.38541e+06	411093	366623	1.15088e+06	843023	1.1061e+06	475777	315878	233022	626656	747502	1.13989e+06	1.15812e+06	250013	850858	371793	814572	819724	819674
NEG_10606	13.665	773.535	PG 36:2	[M-H]-	C42H79O10P	KDFIYBDWNQKADP-BCTRXSSUSA-N	CCCCC/C=C\C/C=C\CCCCCCCCCC(=O)OC(COC(=O)CCCCCCCCCCCCCCC)COP(=O)(O)OCC(CO)O					0.71	40187.8	34087.3	213580	22093.8	19749.3	44373.4	32576	38621.2	27283.1	17661.5	15589	32812.5	35226.8	54082.9	48666.9	16431.4	40175	21102.7	37735.1	38107.6	37695.5
NEG_10573	13.157	771.518	PG 36:3	[M-H]-	C42H77O10P	FSVTVWTVWNNIQX-RQOIEFAZSA-N	CCCCCCCC/C=C\CCCCCCCC(=O)OCC(COP(=O)(O)OCC(CO)O)OC(=O)CCCCCCC/C=C\C/C=C\CCCCC					0.801	16322.8	34082	49071.6	17138.9	16579	19931.3	12057.6	31274.1	9168.92	9963.4	11929.5	12680.1	23075.3	22512.7	31244.1	10989.9	11850.5	17125.8	19517.3	20098.1	20094.7
NEG_10540	12.792	769.508	PG 36:4	[M-H]-	C42H75O10P	AKWGRDPPGYFWIW-MAZCIEHSSA-N						0.901	87762.4	79290.6	341561	57185.1	54354.6	86520.6	83153.6	78167.7	67731.8	33271.4	37513.1	78580.9	87685.9	101911	155243	40476.6	81043.5	55160.2	76280.9	79060.1	76457.9
NEG_437	1.89	164.072	Phenylalanine	[M-H]-	C9H11NO2	COLNVLDHVKWLRT-QMMMGPOBSA-N	C1=CC=C(C=C1)C[C@@H](C(=O)O)N	Organic acids and derivatives	Carboxylic acids and derivatives	Amino acids, peptides, and analogues	C00079	0.867	753059	38077.9	82577.1	66762.7	55899.9	649305	69198.4	35093.3	165592	33874.1	28746.9	531557	79701.2	64726.2	131029	29756.3	147982	57981.8	169012	168658	169402
NEG_431	3.712	163.041	Phenylpyruvic acid	[M-H]-	C9H8O3	BTNMPGBKDVTSJY-UHFFFAOYSA-N	O=C(O)C(=O)CC=1C=CC=CC1	Benzenoids	Benzene and substituted derivatives	Phenylpyruvic acid derivatives	C00166	0.851	1086.82	936.144	10461.5	579.711	1139.33	1122.93	1767.67	1701.56	743.683	1012.6	884.505	1250.97	1226.24	2436.48	1512.7	1118.31	1999.24	889.496	1975.41	1875.44	1869.42
NEG_6221	10.915	506.324	Phosphatidylcholine lyso 18:1	[M-CH3]-	C26H52NO7P	WZSWWJLIQCVBRG-ZCXUNETKSA-N	CCCCCCCCCCCCCC=CCCC(=O)OC(CO)CO[P]([O-])(=O)OCC[N+](C)(C)C	Lipids and lipid-like molecules	Glycerophospholipids	Glycerophosphocholines		0.731	12777.5	23160.2	21602.1	8625.32	8793.96	12251	7818.67	26152.9	5389.94	4509.81	5309.59	9299.96	15828.1	12166.8	14781.3	5163.63	6962.08	8651.39	11813.4	11814.1	12132.5
NEG_6179	10.343	504.308	Phosphatidylcholine lyso 18:2	[M-CH3]-	C26H50NO7P	HQNGWMLDFPEZSR-NFYLBXPESA-N	CCCCCCCCCCC=CCC=CCCC(=O)OC(CO)CO[P]([O-])(=O)OCC[N+](C)(C)C	Lipids and lipid-like molecules	Glycerophospholipids	Glycerophosphocholines		0.801	94535.3	38147.1	99257.9	18008.7	20645.7	64971.6	79648.4	52042.8	83081.7	18129.6	20538.4	79357.4	49293.5	81817.7	64485.3	18530.9	101221	21083.8	56764.8	56561.8	56560.9
NEG_6138	9.927	502.291	Phosphatidylcholine lyso 18:3	[M-CH3]-	C26H48NO7P	JPMIFOSJPGRLCB-IHDWIWDKSA-N	CCCCCCCC=CCC=CCC=CCCC(=O)OC(CO)CO[P]([O-])(=O)OCC[N+](C)(C)C	Lipids and lipid-like molecules	Glycerophospholipids	Glycerophosphocholines		0.793	6267.33	2250.81	31389.8	1020.8	1521.79	5189.01	6840.38	3365.6	6715.12	1358.14	1590.72	5149.77	4122.53	6661.61	4477.87	1172.25	7592.2	1648	5150.42	5150.45	5092.37
NEG_11457	13.402	835.535	PI 34:1	[M-H]-	C43H81O13P	PDLAMJKMOKWLAJ-ZCXUNETKSA-N	CCCCCCCC/C=C\CCCCCCCC(=O)OC(COC(=O)CCCCCCCCCCCCCCC)COP(=O)(O)OC1C(C(C(C(C1O)O)O)O)O					0.946	1.60139e+06	1.16394e+06	1.82613e+06	725349	750068	1.88907e+06	1.11584e+06	1.32453e+06	850635	1.11465e+06	880377	933727	2.08846e+06	1.57032e+06	1.50161e+06	1.0826e+06	1.08724e+06	714892	1.22514e+06	1.22514e+06	1.2384e+06
NEG_11431	13.005	833.522	PI 34:2	[M-H]-	C43H79O13P	BSNJSZUDOMPYIR-BCTRXSSUSA-N	CCCCC/C=C\C/C=C\CCCCCCCC(=O)OC(COC(=O)CCCCCCCCCCCCCCC)COP(=O)(O)OC1C(C(C(C(C1O)O)O)O)O					0.943	1.37265e+07	9.91318e+06	1.25347e+07	4.84242e+06	4.70816e+06	1.47845e+07	1.46417e+07	8.72565e+06	1.217e+07	7.7848e+06	5.75143e+06	1.02807e+07	9.47672e+06	1.16427e+07	9.85943e+06	6.44148e+06	1.24447e+07	4.49214e+06	9.72054e+06	9.72065e+06	9.81105e+06
NEG_11599	13.271	847.539	PI 35:2	[M-H]-	C44H81O13P	AJAKJCJJRMUWFW-OHNCOSGTSA-N						0.859	650733	184822	159206	167907	153429	719668	537609	159678	535860	357816	250137	546217	265576	406688	276230	276111	615679	158164	344218	341780	350884
NEG_11761	13.576	861.555	PI 36:2	[M-H]-	C45H83O13P	KZVRAFHIKMDULK-MLWYYCKJSA-N	CCCCCCCCCCCCCCCCCC(=O)OCC(COP(=O)(O)OC1C(C(C(C(C1O)O)O)O)O)OC(=O)CCCCCCC/C=C\C/C=C\CCCCC					0.896	222437	167290	289410	68667.5	72058.1	270761	234369	156421	192222	141544	95617.6	172106	142247	221617	118581	118299	245100	69659.1	154219	157487	154218
NEG_11737	13.066	859.537	PI 36:3	[M-H]-	C45H81O13P	MXJMOLQIXMJUEL-RQOIEFAZSA-N	CCCCCCCC/C=C\CCCCCCCC(=O)OCC(COP(=O)(O)OC1C(C(C(C(C1O)O)O)O)O)OC(=O)CCCCCCC/C=C\C/C=C\CCCCC					0.86	153739	328265	372169	64871.6	64750.9	213599	131446	264717	96850.7	50401.8	51302.3	98627.8	144618	129073	93096.7	60620.6	145927	64866.7	133031	133035	135502
NEG_11687	13	855.502	PI 36:5	[M-H]-	C45H77O13P	FQGSWQFJOVVRRB-LPHKCNJWSA-N						0.729	6357.14	12727.8	4576.66	11307.5	13063.3	10723	9287.25	12573.9	9249.39	11851.3	13211.9	10904	11657.8	11590.6	10426	13690.1	9833.34	10921.5	10638.9	10670.9	10670.7
NEG_3095	4.573	357.134	Pinoresinol	[M-H]-	C20H22O6	HGXBRUKMWQGOIE-UHFFFAOYNA-N	OC1=CC=C(C=C1OC)C2OCC3C(OCC23)C4=CC=C(O)C(OC)=C4	Lignans, neolignans and related compounds	Furanoid lignans			0.83	4154	16420	11843.8	4144.3	3845.77	8246.41	2976.67	13092.5	2538.78	1271.09	1580.19	3717.97	7928.16	5651.49	6758.78	1891.46	3616.23	4071.47	6719.43	6947.45	6662.91
NEG_6466	4.574	519.188	Pinoresinol 4-O-glucoside	[M-H]-	C26H32O11	QLJNETOQFQXTLI-ZXMSAYDFSA-N	COC1=C(C=CC(=C1)[C@@H]2[C@@H]3CO[C@H]([C@H]3CO2)C4=CC(=C(C=C4)O[C@@H]5[C@@H]([C@@H]([C@@H]([C@H](O5)CO)O)O)O)OC)O					0.864	12949.8	49602.5	48191.9	12892.7	12479.6	27759	9722.32	40992.3	7740.01	3333.84	5066.03	13312.6	24226.4	17948	23190.1	5944.92	11845.8	12435.1	20462.8	20108.5	20463.6
NEG_203	0.71	128.071	Pipecolic acid	[M-H]-	C6H11NO2	HXEACLLIILLPRG-UHFFFAOYSA-N	C1CCNC(C1)C(=O)O	Organic acids and derivatives	Carboxylic acids and derivatives	Amino acids, peptides, and analogues	C00408	0.861	1307.18	132.905	133517	355.397	240.403	1690.53	545.382	647.328	1224.9	428.611	458.139	1714.94	2769.88	861.346	1649.62	1302.94	1462.7	198.137	7502.58	7504.75	6589.73
NEG_5822	11.895	487.319	Polygalic acid	[M-H]-	C29H44O6	VZRKWGPIZJDNHC-RFBWYFLRSA-N	C[C@@]12CCC3[C@@](C1CCC4=C2CC[C@@]5(C4CC(CC5)(C)C)C(=O)O)(C[C@@H]([C@@H]([C@@]3(C)C(=O)O)O)O)C					0.715	42193.5	33018.4	29725.5	35683.9	32060.1	51533.5	45958.3	22074.8	36577.2	32942.9	20769.7	30733.9	34193.6	33102.3	38141.3	22956.6	46083.3	24919.9	28060	31867.4	31858.2
NEG_7601	4.265	575.121	Proanthocyanidin A2	[M-H]-	C30H24O12	NSEWTSAADLNHNH-LSBOWGMISA-N	C1[C@H]([C@H](OC2=C1C(=CC3=C2[C@@H]4[C@H]([C@](O3)(OC5=CC(=CC(=C45)O)O)C6=CC(=C(C=C6)O)O)O)O)C7=CC(=C(C=C7)O)O)O	Phenylpropanoids and polyketides	Flavonoids	Biflavonoids and polyflavonoids	C10237	0.827	9633.09	7088.27	17752.3	8666.88	6970.44	11909.7	4038.33	5210.47	2644.95	8210.37	3300.07	3211.75	11073.8	26217.7	16351.5	4477.6	4324.56	7425.45	9094.99	9095.24	9211.72
NEG_7646	2.704	577.134	Procyanidin B2	[M-H]-	C30H26O12	XFZJEEAOWLFHDH-NFJBMHMQSA-N	C1[C@H]([C@H](OC2=C1C(=CC(=C2[C@@H]3[C@H]([C@H](OC4=CC(=CC(=C34)O)O)C5=CC(=C(C=C5)O)O)O)O)O)C6=CC(=C(C=C6)O)O)O	Phenylpropanoids and polyketides	Flavonoids	Biflavonoids and polyflavonoids	C17639	0.875	510.261	832.357	98797.9	78.1005	30.5708	105.42	88.3482	80.3421	115.504	106.171	60.4244	253.537	113.233	543.616	68.633	180.556	321.227	66.1762	4580.44	4369.68	4579.54
NEG_11792	3.257	865.201	Procyanidin C1	[M-H]-	C45H38O18	MOJZMWJRUKIQGL-UHFFFAOYNA-N	OC=1C=C(O)C2=C(OC(C3=CC=C(O)C(O)=C3)C(O)C2C4=C(O)C=C(O)C5=C4OC(C6=CC=C(O)C(O)=C6)C(O)C5C=7C(O)=CC(O)=C8C7OC(C9=CC=C(O)C(O)=C9)C(O)C8)C1	Phenylpropanoids and polyketides	Flavonoids	Biflavonoids and polyflavonoids		0.767	5199.09	12781.8	21501.7	4195.9	3480.09	5227.91	3226.39	6953.38	1327.09	6449.02	3361.56	2500.7	5085.78	16750.2	5489.97	3800.28	2443.47	3778.59	6221.09	6675.15	6321.8
NEG_470	1.319	168.067	Pyridoxine	[M-H]-	C8H11NO3	LXNHXLLTXMVWPM-UHFFFAOYSA-N	OC=1C(=NC=C(C1CO)CO)C	Organoheterocyclic compounds	Pyridines and derivatives	Pyridoxines	C00314	0.93	32672.1	16424.6	87985.3	14965.6	9884.43	27953.6	29774.2	14982	33106.3	12684.6	5412.33	31396.5	23536.7	19298.7	22432.3	8170.27	32093.7	12493.5	24692.7	24821.1	24820.7
NEG_48	0.654	87.008	Pyruvic acid	[M-H]-	C3H4O3	LCTONWCANYUPML-UHFFFAOYSA-N	CC(=O)C(=O)O	Organic acids and derivatives	Keto acids and derivatives	Alpha-keto acids and derivatives	C00022	0.736	22353.8	31557.5	35435.9	20695.7	21151.1	25721.9	20081.4	32164.4	24338.6	20116.5	21755.8	22596.1	32329.5	29900.9	37826.7	19623.3	30727.8	22141.9	29020.5	28296.6	28285.8
NEG_8376	4.34	625.141	Quercetin-3,4'-O-di-beta-glucoside	[M-H]-	C27H30O17	RPVIQWDFJPYNJM-UHFFFAOYNA-N	O=C1C(OC2OC(CO)C(O)C(O)C2O)=C(OC=3C=C(O)C=C(O)C13)C=4C=CC(OC5OC(CO)C(O)C(O)C5O)=C(O)C4					0.879	153.636	112.42	54792.3	9.98254	8.94653	132.759	232.34	175.907	65.3248	215.592	2824.68	59.0884	100.033	483.865	271.213	9.66161	390.034	74.6236	2698.15	2697.98	2570.82
NEG_6188	4.585	505.095	Quercetin 3-O-(6''-acetyl-glucoside)	[M-H]-	C23H22O13	IGLUNMMNDNWZOA-LNNZMUSMSA-N	O=C(OCC1OC(OC=2C(=O)C=3C(O)=CC(O)=CC3OC2C=4C=CC(O)=C(O)C4)C(O)C(O)C1O)C	Phenylpropanoids and polyketides	Flavonoids	Flavonoid glycosides		0.788	21.2401	45.293	26494	0	6.77594	128.304	129.949	8.84772	148.49	210.47	285.967	144.202	19.5941	204.774	99.4623	107.454	189.502	73.3	1189.29	1189.61	1176.02
NEG_7692	4.669	579.138	Quercetin-3-O-deoxyhexosyl(1-2)pentoside	[M-H]-	C26H28O15	WRLBRIWXGBKVHQ-UHFFFAOYSA-N	CC1C(C(C(C(O1)OC2=C(C3=CC(=C(C=C3)O)O)OC4=C(C(=CC(=C4)O)O)C2=O)OC5C(C(C(CO5)O)O)O)O)O	Phenylpropanoids and polyketides	Flavonoids	Flavonoid glycosides		0.841	1039.6	1936.3	2.35515e+06	145.867	290.365	1023.6	645.002	1047.8	524.052	1150.4	515.821	539.404	646.58	1114.36	934.192	1001.91	1091.43	1657.35	52312.4	51254.5	52311.8
NEG_4900	5.054	447.094	Quercetin-3-O-rhamnoside	[M-H]-	C21H20O11	OXGUCUVFOIWWQJ-UHFFFAOYNA-N	O=C1C(OC2OC(C)C(O)C(O)C2O)=C(OC=3C=C(O)C=C(O)C13)C=4C=CC(O)=C(O)C4					0.949	548496	1.39458e+06	1.41515e+08	184797	187756	602162	316660	373324	346112	722574	390336	412886	483590	741177	708603	708075	910183	1.4185e+06	1.62102e+07	1.55737e+07	1.62103e+07
NEG_4904	5.053	447.122	Quercitrin	[M-H]-	C21H20O11	OXGUCUVFOIWWQJ-HQBVPOQASA-N	C[C@H]1[C@@H]([C@H]([C@H]([C@@H](O1)OC2=C(C3=CC(=C(C=C3)O)O)OC4=C(C(=CC(=C4)O)O)C2=O)O)O)O	Phenylpropanoids and polyketides	Flavonoids	Flavonoid glycosides	C01750	0.848	13358.7	16086.4	908606	1833.49	1760.14	9035.49	3297.1	3564.21	4800.3	6431.23	3435.03	4710.16	3629.28	13887	4563.1	8191.56	6234.71	24033.1	83848.2	81696.1	89267.7
NEG_7075	0.679	549.165	Raffinose	[M-H]-	C18H32O16	MUPFEKGTMRGPLJ-ZQSKZDJDSA-N	C([C@@H]1[C@@H]([C@@H]([C@H]([C@H](O1)OC[C@@H]2[C@H]([C@@H]([C@H]([C@H](O2)O[C@]3([C@H]([C@@H]([C@H](O3)CO)O)O)CO)O)O)O)O)O)O)O	Organic oxygen compounds	Organooxygen compounds	Carbohydrates and carbohydrate conjugates	C00492	0.891	45764.5	135525	99857.7	71460.2	54326.5	33624.3	26052.6	117958	34341.7	37576.3	30266.4	33365.3	60124.1	48267	101567	35662.3	25259.9	59578.3	58812.6	58814	58669.6
NEG_2277	6.862	315.051	Rhamnetin	[M-H]-	C16H12O7	JGUZGNYPMHHYRK-UHFFFAOYSA-N	COC1=CC2=C(C(=C1)O)C(=O)C(=C(C3=CC(=C(C=C3)O)O)O2)O	Phenylpropanoids and polyketides	Flavonoids	Flavones	C10176	0.872	14844.2	31691.5	1.33488e+06	11589	12518.6	13404.6	17695.5	19323.8	18741.3	26360.6	22069.4	24095.1	28299.2	29123.2	30267	35831.8	36842.6	51796.8	99648.2	72336	99697.8
NEG_7652	4.918	577.155	Rhoifolin	[M-H]-	C27H30O14	RPMNUQRUHXIGHK-PYXJVEIZSA-N	C[C@H]1[C@@H]([C@H]([C@H]([C@@H](O1)O[C@@H]2[C@H]([C@@H]([C@@H](CO)O[C@H]2OC3=CC4=C(C(=C3)O)C(=O)C=C(C5=CC=C(C=C5)O)O4)O)O)O)O)O	Phenylpropanoids and polyketides	Flavonoids	Flavonoid glycosides		0.879	16112.1	23267.2	9590.55	10152.4	7560.54	35477.8	12789.7	24753.4	10616	11315.1	8442.85	12340.2	17257.3	43823.2	23927	9826.01	13465.6	6439.01	15808.3	15304.3	15574
NEG_3406	3.84	375.133	Riboflavin	[M-H]-	C17H20N4O6	AUNGANRZJHBGPY-SCRDCRAPSA-N	O=C1N=C(O)C2=NC3=CC(=C(C=C3N(C2=N1)CC(O)C(O)C(O)CO)C)C	Organoheterocyclic compounds	Pteridines and derivatives	Alloxazines and isoalloxazines	C00255	0.713	635.971	136.956	8413.3	80.1527	31.3044	492.029	553.485	253.247	490.388	306.043	305.777	816.349	274.19	520.342	212.295	386.348	1240.42	58.8758	967.186	836.242	934
NEG_8172	4.965	609.143	Rutin	[M-H]-	C27H30O16	IKGXIBQEEMLURG-NVPNHPEKSA-N	O=C1C(OC2OC(COC3OC(C)C(O)C(O)C3O)C(O)C(O)C2O)=C(OC=4C=C(O)C=C(O)C14)C=5C=CC(O)=C(O)C5	Phenylpropanoids and polyketides	Flavonoids	Flavonoid glycosides	C05625	0.894	2041.79	173.137	23498.6	82.276	57.0995	310.734	206.614	276.732	1703.56	1073.69	47.8913	276.42	103.187	319.012	171.67	56.5401	2086.48	112.613	974.352	911.85	974.881
NEG_327	0.703	147.029	(S)-2-Hydroxy-2-methylsuccinic acid	[M-H]-	C5H8O5	XFTRTWQBIOMVPK-YFKPBYRVSA-N	C[C@](CC(=O)O)(C(=O)O)O	Lipids and lipid-like molecules	Fatty Acyls	Fatty acids and conjugates	C00815	0.757	18750.1	23219.1	135657	14337.3	16438.7	24710.5	27190.5	24883.9	28768.5	20655.7	16689.7	22629.2	31926.3	28951.3	27534.4	16912	36833.8	18507.2	31772.4	30886	30886.3
NEG_10688	12.084	779.45	Saikosaponin a	[M-H]-	C42H68O13	KYWSCMDFVARMPN-UHFFFAOYNA-N	OCC1OC(OC2C(O)C(OC(C)C2O)OC3CCC4(C)C5C=CC67OCC8(CCC(C)(C)CC68)C(O)CC7(C)C5(C)CCC4C3(C)CO)C(O)C(O)C1O					0.721	21335.6	14146.9	16093.5	6359.35	6928.45	21089.3	16202	12870.2	16180.4	10417.6	9699.31	18842.3	6765.29	7500.71	7819.21	10782.7	14953.7	5786.97	11585.2	12422.8	11705.1
NEG_12364	7.49	925.507	Saikosaponin C	[M-H]-	C48H78O17	PYJMYPPFWASOJX-UHFFFAOYNA-N	OCC1OC(OCC2OC(OC3CCC4(C)C5C=CC6=C7CC(C)(C)CCC7(CO)C(O)CC6(C)C5(C)CCC4C3(C)C)C(O)C(O)C2OC8OC(C)C(O)C(O)C8O)C(O)C(O)C1O					0.841	15517.1	33980.4	9389.91	15641	15171.2	15326.6	15301.9	15815.9	15222.7	34010.1	14638.3	14966.6	15577.1	14471	14165	14447.1	15676.3	34117.3	15659.4	15414.6	15453.4
NEG_274	1.362	137.023	Salicylic acid	[M-H]-	C7H6O3	YGSDEFSMJLZEOE-UHFFFAOYSA-N	C1=CC(=C(C=C1)O)C(=O)O	Benzenoids	Benzene and substituted derivatives	Benzoic acids and derivatives	C00805	0.834	12402.2	10891.5	9917.63	5161.31	4678.53	10569.8	8455.28	8725.96	7669.49	6349.92	4056.56	8721.95	8357.35	9699.54	8324.66	4799.9	9015.52	2982.03	8887.71	8901.42	8845.59
NEG_1959	1.357	299.08	Salicylic acid glucoside	[M-H]-	C13H16O8	TZPBMNKOLMSJPF-UHFFFAOYSA-N	OCC1OC(OC2=CC=CC=C2C(O)=O)C(O)C(O)C1O	Organic oxygen compounds	Organooxygen compounds	Carbohydrates and carbohydrate conjugates		0.798	21762.9	18021.4	14952.4	7550.27	6316.56	17550.2	13893.5	17090.2	11773.5	7677.22	6413.6	13908.3	13405	17344	14060.3	6668.98	15958.9	6351.33	15196.4	15430.9	15172
NEG_7380	3.891	563.137	Schaftoside	[M-H]-	C26H28O14	MMDUKUSNQNWVET-WMRYYKKOSA-N	OC[C@H]1O[C@@H]([C@H](O)[C@@H](O)[C@@H]1O)C2=C(O)C(=C3OC(=CC(=O)C3=C2O)C4=CC=C(O)C=C4)[C@@H]5OC[C@H](O)[C@H](O)[C@H]5O	Phenylpropanoids and polyketides	Flavonoids	Flavonoid glycosides		0.929	7783.89	17897.7	13336.2	4556.15	4924.56	39143.1	9574.61	23853.5	12163.5	4926.31	4221.56	16609.2	15159.7	13261	10070.4	4579.89	13859.7	6093.95	13334.5	12798.6	13333.9
NEG_7957	10.983	593.157	Scolymoside	[M-H]-	C27H30O15	SHPPXMGVUDNKLV-KMFFXDMSSA-N	C[C@H]1[C@@H]([C@H]([C@H]([C@@H](O1)O[C@@H]2[C@H]([C@@H]([C@H](O[C@H]2OC3=CC(=C4C(=C3)OC(=CC4=O)C5=CC(=C(C=C5)O)O)O)CO)O)O)O)O)O	Phenylpropanoids and polyketides	Flavonoids	Flavonoid glycosides		0.716	2659.04	5972.81	3893.45	5709.21	5234.73	3108.79	3297.16	3470.99	2560.69	4518.24	3910.01	2654.66	6485.36	6258.81	6792.92	3457.59	2756.23	5225.56	4844.67	5067.4	5064.81
NEG_641	3.05	191.034	Scopoletin	[M-H]-	C10H8O4	RODXRVNMMDRFIK-UHFFFAOYSA-N	COC1=C(C=C2C(=C1)C=CC(=O)O2)O	Phenylpropanoids and polyketides	Coumarins and derivatives	Hydroxycoumarins	C01752	0.89	185.398	352.163	28940.8	80.4732	149.535	380.767	241.661	224.697	246.45	341.24	172.556	54.3107	83.2216	280.022	159.577	142.607	311.543	212.393	1843.54	1899.75	1898.97
NEG_3858	3.054	399.089	Scopolin	[M-H]-	C16H18O9	SGTCGCCQZOUMJJ-YMILTQATSA-N	COC1=C(C=C2C(=C1)C=CC(=O)O2)O[C@H]3[C@@H]([C@H]([C@@H]([C@H](O3)CO)O)O)O	Phenylpropanoids and polyketides	Coumarins and derivatives	Coumarin glycosides		0.712	49961.4	3434.97	30070.6	1084.87	1047	29147.4	33751.5	7218.17	23370.3	2011.36	2145.53	39155.1	1337.26	10751.5	3059.13	2168.86	38927	1126	15848	15636.8	15965.1
NEG_78	0.619	104.034	Serine	[M-H]-	C3H7NO3	MTCFGRXMJLQNBG-REOHCLBHSA-N	O=C(O)C(N)CO	Organic acids and derivatives	Carboxylic acids and derivatives	Amino acids, peptides, and analogues	C00065	0.887	28214.8	23157.7	30384.3	13186.6	15833.4	33530.4	8145.91	19145.7	11829.6	4316.08	5026.5	25983.5	24579.1	11245.7	28507.7	5179.52	10857.4	15414.3	18258.8	16922.3	18264.3
NEG_8987	8.193	665.213	Stachyose	[M-H]-	C24H42O21	UQZIYBXSHAGNOE-XNSRJBNMSA-N	C([C@@H]1[C@@H]([C@@H]([C@H]([C@@H](OC[C@@H]2[C@@H]([C@@H]([C@H]([C@@H](OC[C@@H]3[C@H]([C@@H]([C@H]([C@H](O3)O[C@@]4(CO)[C@H]([C@@H]([C@@H](CO)O4)O)O)O)O)O)O2)O)O)O)O1)O)O)O)O	Organic oxygen compounds	Organooxygen compounds	Carbohydrates and carbohydrate conjugates	C01613	0.716	3768.43	19769.9	4689.66	305.783	320.714	2251.19	1489.85	19019.8	547.557	3799.79	2705.42	2077.59	1552.51	4202.85	1589.32	1479.95	1764.26	2450.52	4065.43	5366.79	4039.03
NEG_1670	14.006	283.262	Stearic acid	[M-H]-	C18H36O2	QIQXTHQIDYTFRH-UHFFFAOYSA-N	O=C(O)CCCCCCCCCCCCCCCCC	Lipids and lipid-like molecules	Fatty Acyls	Fatty acids and conjugates	C01530	0.827	80250.8	23551.7	43461.2	27146.3	17051.8	24731	22026	17491.1	16563.9	14890.1	21787.1	17763.8	14935.3	54334.1	21661	69644.8	28228.3	50839.7	27634.6	45852.7	26754.3
NEG_3332	2.309	371.096	Stenophylline A	[M+FA-H]-	C15H18O8	GVRIYIMNJGULCZ-ZMKUSUEASA-N	C1=CC(=C(C=C1)O[C@H]2[C@@H]([C@H]([C@@H]([C@@H](CO)O2)O)O)O)/C=C/C(=O)O	Organic oxygen compounds	Organooxygen compounds	Carbohydrates and carbohydrate conjugates	C05158	0.825	588.541	1200.54	8301.87	12.7579	119.342	354.167	154.148	449.977	72.8075	101.045	68.2893	163.629	88.217	304.335	523.687	64.4273	192.124	47.4926	857.899	1057.29	865.368
NEG_8636	7.221	641.317	Steviolbioside	[M-H]-	C32H50O13	OMHUCGDTACNQEX-OSHKXICASA-N	C[C@@]12CCC[C@@]([C@H]1CC[C@]34[C@H]2CC[C@](C3)(C(=C)C4)O[C@H]5[C@@H]([C@H]([C@@H]([C@H](O5)CO)O)O)O[C@H]6[C@@H]([C@H]([C@@H]([C@H](O6)CO)O)O)O)(C)C(=O)O					0.82	95.4485	97.4038	37687.2	41.3848	76.7769	47.8098	54.0469	65.2681	63.8798	21.7909	14.0259	72.3667	38.2544	7.04762	27.1526	11.0388	44.0318	35.9102	1072.63	1040.81	1040.83
NEG_11057	6.668	803.369	Stevioside	[M-H]-	C38H60O18	UEDUENGHJMELGK-HYDKPPNVSA-N	C[C@@]12CCC[C@@]([C@H]1CC[C@]34[C@H]2CC[C@](C3)(C(=C)C4)O[C@H]5[C@@H]([C@H]([C@@H]([C@H](O5)CO)O)O)O[C@H]6[C@@H]([C@H]([C@@H]([C@H](O6)CO)O)O)O)(C)C(=O)O[C@H]7[C@@H]([C@H]([C@@H]([C@H](O7)CO)O)O)O	Lipids and lipid-like molecules	Prenol lipids	Terpene glycosides		0.704	85.6822	18.0982	8098.39	7.19199	6.18742	77.4239	42.2342	57.3506	5.07048	8.00048	5.7705	19.7226	10.0737	5.35681	18.2974	9.37453	22.5798	5.76762	123.708	123.779	132.917
NEG_171	0.787	117.02	Succinic acid	[M-H]-	C4H6O4	KDYFGRWQOYBRFD-UHFFFAOYSA-N	O=C(O)CCC(=O)O	Organic acids and derivatives	Carboxylic acids and derivatives	Dicarboxylic acids and derivatives		0.887	42054.7	121531	157839	41302.6	38377.2	44429.6	33123.2	91795.8	9715.86	14840.4	13570.2	16225.6	93545.8	69710.8	175255	11664.8	47103.4	43719.9	56881	58053.9	55848.9
NEG_6227	4.607	507.113	Syringetin-3-O-galactoside	[M-H]-	C23H24O13	JMFWYRWPJVEZPV-UHFFFAOYNA-N	O=C1C(OC2OC(CO)C(O)C(O)C2O)=C(OC=3C=C(O)C=C(O)C13)C=4C=C(OC)C(O)=C(OC)C4	Phenylpropanoids and polyketides	Flavonoids	Flavonoid glycosides		0.737	175.187	213.626	13148.1	58.931	53.8377	250.371	279.183	84.029	62.3526	16.8249	338.019	103.195	92.7796	54.7238	82.5149	146.056	541.263	17.5988	462.245	823.516	469.851
NEG_7781	3.606	583.202	Tanegoside	[M+HCOO]-	C26H34O12	WMABCPOXSNGIJO-UHFFFAOYSA-N	COC1=CC(=CC=C1O)C2C(CO)C(CO2)C(C3=CC=C(C(=C3)OC)O)OC4C(C(C(C(CO)O4)O)O)O	Lignans, neolignans and related compounds	Lignan glycosides			0.775	13561.8	13349.9	58607.8	4787.43	4124.57	10518	13514.4	13249.7	8943.43	2000.1	3787.41	10998.1	5410.79	8013.21	5001.15	4159.4	15407	4200.37	10847	10926.6	10932
NEG_2039	4.16	303.049	Taxifolin	[M-H]-	C15H12O7	CXQWRCVTCMQVQX-LSDHHAIUSA-N	C1=CC(=C(C=C1[C@@H]2[C@H](C(=O)C3=C(C=C(C=C3O2)O)O)O)O)O	Phenylpropanoids and polyketides	Flavonoids	Flavans		0.843	715.187	131.222	110723	1092.77	428.328	748.124	603.018	1351.92	352.853	503.725	366.325	345.59	2113.31	1699.61	1729.11	702.188	595.511	789.001	7223.37	6921.07	6999.5
NEG_1955	7.037	299.055	Tectorigenin	[M-H]-	C16H12O6	OBBCRPUNCUPUOS-UHFFFAOYSA-N	COC1=C(C2=C(C=C1O)OC=C(C2=O)C3=CC=C(C=C3)O)O	Phenylpropanoids and polyketides	Isoflavonoids	Isoflav-2-enes	C10534	0.88	496.581	1120.63	15965.9	188.904	119.594	384.557	473.163	435.994	488.021	578.884	704.722	611.874	753.511	832.654	396.247	934.438	1284.37	1371.44	2570.7	1588.36	2590.06
NEG_6811	8.304	535.29	Tenuigenin	[M-H]-	C30H45ClO6	CWHJIJJSDGEHNS-JUXXGFFYSA-N	C[C@@]12CCC3[C@@]([C@H]1C[C@@H](C4=C2CC[C@@]5([C@@H]4CC(CC5)(C)C)C(=O)O)CCl)(C[C@@H]([C@@H]([C@]3(C)C(=O)O)O)O)C					0.708	52.2878	12.4064	12298.1	7.82177	55.7127	50.1071	31.4365	41.6925	26.9349	51.091	51.4681	66.5466	15.9569	43.2411	57.8216	22.6764	77.8984	36.2003	360	217.981	396.617
NEG_3280	13.587	367.357	Tetracosanoic acid	[M-H]-	C24H48O2	QZZGJDVWLFXDLK-UHFFFAOYSA-N	CCCCCCCCCCCCCCCCCCCCCCCC(O)=O	Lipids and lipid-like molecules	Fatty Acyls	Fatty acids and conjugates	C08320	0.861	201868	62093.6	277645	56005.9	56704.6	179287	181193	71784.4	115813	82920.7	65124	174677	55197.4	93421.6	71064.8	62153.8	189167	55322.7	99694.9	100114	100140
NEG_1518	8.542	277.181	Tetradecane-7-sulfonic acid	[M-H]-	C14H30O3S	MZBFYGYTZIZFQC-UHFFFAOYSA-N	CCCCCCCC(CCCCCC)S(=O)(=O)O	Organic acids and derivatives	Organic sulfonic acids and derivatives	Organosulfonic acids and derivatives		0.725	16938.2	22154.9	36676.4	17216.8	17708	18561.5	16069	19483.7	16928.9	20764.1	16389.5	18245.7	18592.9	18818.5	17204.4	17885.4	16905.9	23760.5	20356.7	19968.4	19965.2
NEG_1623	11.536	281.248	trans-Vaccenic acid	[M-H]-	C18H34O2	UWHZIFQPPBDJPM-BQYQJAHWSA-N	O=C(O)CCCCCCCCCC=CCCCCCC	Lipids and lipid-like molecules	Fatty Acyls	Fatty acids and conjugates	C08367	0.868	2.55084e+06	5.11599e+06	4.79056e+06	2.61469e+06	2.36912e+06	2.40714e+06	2.32447e+06	4.03551e+06	1.9146e+06	1.82366e+06	1.70219e+06	2.68424e+06	2.52392e+06	2.4429e+06	3.84428e+06	1.67172e+06	2.54761e+06	2.48419e+06	2.93021e+06	2.88571e+06	2.93015e+06
NEG_2785	0.673	341.111	Trehalose	[M-H]-	C12H22O11	HDTRYLNUVZCQOY-LIZSDCNHSA-N	C([C@@H]1[C@H]([C@@H]([C@H]([C@H](O1)O[C@@H]2[C@@H]([C@H]([C@@H]([C@@H](CO)O2)O)O)O)O)O)O)O	Organic oxygen compounds	Organooxygen compounds	Carbohydrates and carbohydrate conjugates	C01083	0.981	1.05432e+07	2.18145e+07	1.50756e+07	9.11629e+06	8.4775e+06	9.07563e+06	6.29449e+06	1.86509e+07	5.35207e+06	3.1422e+06	2.71294e+06	8.37111e+06	2.78738e+06	2.33059e+06	3.43392e+06	4.18118e+06	5.38801e+06	8.54502e+06	8.71545e+06	8.86014e+06	8.68279e+06
NEG_3748	10.045	393.169	Triamcinolone	[M-H]-	C21H27FO6	GFNANZIMVAIWHM-OBYCQNJPSA-N	C[C@@]12C=CC(=O)C=C2CC[C@H]3[C@@H]4C[C@H]([C@](C(=O)CO)([C@@]4(C)C[C@@H]([C@@]31F)O)O)O	Lipids and lipid-like molecules	Steroids and steroid derivatives	Hydroxysteroids		0.764	11009	10885.2	8249.83	9161.76	9382.44	10120.2	10168.9	8680.41	12693.8	11400.2	9517.38	16252	10093.4	8460.71	8720.49	9665.2	12336.3	8588.17	10222.1	10222.7	10465.2
NEG_835	10.456	213.185	Tridecanoic acid	[M-H]-	C13H26O2	SZHOJFHSIKHZHA-UHFFFAOYSA-N	O=C(O)CCCCCCCCCCCC	Lipids and lipid-like molecules	Fatty Acyls	Fatty acids and conjugates		0.823	8960.79	12583.6	14052.4	11871.9	11634.9	10455	9077.4	10177.1	10143.7	9949.87	12472.8	10999.1	13134	13038.4	12858.1	6187.91	7283.67	10231	11935	10628.3	12583.6
NEG_736	2.387	203.081	Tryptophan	[M-H]-	C11H12N2O2	QIVBCDIJIAJPQS-VIFPVBQESA-N	C1=CC2=C(C=C1)NC=C2C[C@@H](C(=O)O)N	Organoheterocyclic compounds	Indoles and derivatives	Indolyl carboxylic acids and derivatives	C00078	0.928	202320	20943.8	279340	24839.6	25662.1	170684	18320.3	17032	49511.2	23641.8	10784.1	122857	33067.1	33004.7	44953.3	11359.5	31030.7	27396.6	60882.9	59381.9	60880.4
NEG_549	0.821	180.065	Tyrosine	[M-H]-	C9H11NO3	OUYCCCASQSFEME-QMMMGPOBSA-N	C1=C(C=CC(=C1)O)C[C@@H](C(=O)O)N	Organic acids and derivatives	Carboxylic acids and derivatives	Amino acids, peptides, and analogues	C00082	0.798	41751.2	2891.88	29298.4	7430.3	4792.75	8350.88	4117.07	4048.34	4644.54	2046.32	2806.3	7099.25	3864.21	4366.86	10105.3	3502.4	5512.72	4463.12	8014.5	8140.75	8137.34
NEG_10566	9.286	771.417	Unguisin E	[M-H]-	C41H56N8O7	NZNSTOHSZZLSNP-UHFFFAOYSA-N	OC1=NC(C(O)=NC(C(O)=NC(C(O)=NC(C(O)=NC(C(O)=NC(C(O)=NCCC1)CC2=CNC=3C=CC=CC32)C)C(C)C)C(C=4C=CC=CC4)C)C(C)C)C	Organic acids and derivatives	Peptidomimetics	Hybrid peptides		0.71	2336.26	1859.41	16979.1	1993.19	1074.28	1615.22	1570.68	2653.02	2522.21	1046.45	635.096	4354.67	1431.81	1718.8	2448.07	1347.47	1342.7	1298.46	1643.76	1586.55	1651.17
NEG_1128	1.1	243.062	Uridine	[M-H]-	C9H12N2O6	DRTQHJPVMGBUCF-XVFCMESISA-N	O=C1N=C(O)C=CN1C2OC(CO)C(O)C2O	Nucleosides, nucleotides, and analogues	Pyrimidine nucleosides		C00299	0.708	21644.1	44525.4	76785.6	8515.04	4641.98	19334.6	10678.9	52742.8	10960.6	5417.71	6022.42	16687.6	17260.6	19410.2	25936.3	7030.3	15797.1	6237.08	25575.8	25377.9	25521
NEG_2410	0.677	323.027	Uridine-5'-monophosphate	[M-H]-	C9H13N2O9P	DJJCXFVJDGTHFX-XVFCMESISA-N	C1=CN([C@H]2[C@@H]([C@@H]([C@@H](COP(=O)(O)O)O2)O)O)C(=O)N=C1O	Nucleosides, nucleotides, and analogues	Pyrimidine nucleotides	Pyrimidine ribonucleotides	C00105	0.939	9429.05	109300	54523.2	20881.3	23213.8	16968.8	8326.94	95779.4	9666.98	4504.21	7066.37	10392.5	35963.2	23900	37165	7548.23	11204.1	28160.1	29899.1	29850	29523.7
NEG_4614	4.412	434.21	Valsartan	[M-H]-	C24H29N5O3	ACWBQPMHZXGDFX-QFIPXVFZSA-N	CCCCC(=O)N(CC1=CC=C(C=C1)C2=C(C=CC=C2)C3=NNN=N3)[C@@H](C(C)C)C(=O)O	Organic acids and derivatives	Carboxylic acids and derivatives	Amino acids, peptides, and analogues		0.725	31666.9	7395.13	26689.7	3198.53	2925	21031.4	28456.4	7009.59	26718.5	1911.29	3867.52	24311.8	1608.99	7958.7	3075.2	4071.75	34528.3	2553.55	12283.2	12390.5	12388.8
NEG_1360	3.581	265.071	Valsartan acid	[M-H]-	C14H10N4O2	USAWIVMZUYOXCF-UHFFFAOYSA-N	C1=CC(=C(C=C1)C2=NNN=N2)C3=CC=C(C=C3)C(=O)O	Benzenoids	Benzene and substituted derivatives	Biphenyls and derivatives		0.787	3545.98	265.984	51236.9	347.065	74.7034	3215.99	1885	537.281	1750.37	158.471	158.292	1589.51	131.246	1551.9	201.492	283.543	3379.59	112.789	5090.43	4133.59	5096.68
NEG_1975	10.291	299.259	Vernolic acid	[M-H]1-	C18H32O3	CCPPLLJZDQAOHD-FLIBITNWSA-N	CCCCCC1C(C/C=C\CCCCCCCC(=O)O)O1	Lipids and lipid-like molecules	Fatty Acyls	Fatty acids and conjugates	C14826	0.779	12754.6	12426.7	13940.1	9452.53	12567.9	12586.1	9301.27	11680.8	11850.3	16080.8	9143.37	14216.4	12179.3	13520.4	11850.3	11534.4	14359	12179.7	11883.1	11698.3	11690.8
NEG_7950	3.75	593.151	Violanone	[M-H]-	C27H30O15	FIAAVMJLAGNUKW-VQVVXJKKSA-N	OCC1OC(C(O)C(O)C1O)C2=C(O)C3=C(OC(=CC3=O)C4=CC=C(O)C=C4)C(=C2O)C5OC(CO)C(O)C(O)C5O	Phenylpropanoids and polyketides	Flavonoids	Flavonoid glycosides	C10195	0.882	10179	11554.4	6970.52	5386.94	2755.82	15726.3	7000.4	13039.7	7586.05	16962.8	3249.87	7936.78	9945.86	21699.9	18113.7	7350.42	11476.3	3222.32	10850.8	10572.3	10851.2
NEG_4504	13.271	429.373	Vitamin E	[M-H]-	C29H50O2	GVJHHUAWPYXKBD-IEOSBIPESA-N	OC=1C(=C(C=2OC(C)(CCC2C1C)CCCC(C)CCCC(C)CCCC(C)C)C)C	Lipids and lipid-like molecules	Prenol lipids	Quinone and hydroquinone lipids	C02477	0.701	19033.1	6247.86	10541.7	5967.46	4871.99	9530.72	9564.6	6463.17	8778.64	4988.78	4171.05	10309.6	7893.6	10731.3	8906.91	4903.1	10900.2	5159.39	7662.8	8219.18	7665.48
NEG_2226	5.874	313.033	Wedelolactone	[M-H]-	C16H10O7	XQDCKJKKMFWXGB-UHFFFAOYSA-N	COC1=CC(=C2C(=C1)OC(=O)C3=C2OC4=CC(=C(C=C43)O)O)O	Phenylpropanoids and polyketides	Isoflavonoids	Coumestans	C10541	0.739	9592.76	6120.98	82806.4	3029.82	2551.12	4581.56	10425.4	4534.71	5019.18	7128.3	5965.06	5355.05	6502.67	6471.85	8048.48	7078.39	10957.9	12966.3	14893.5	10801.2	14770.8
NEG_5428	6.657	469.227	Xyl(b1-6)Glc(b)-O-octyl	[M+FA-H]-	C19H36O10	IBSNNVHJJNLMJW-BMVMOQKNSA-N	CCCCCCCCO[C@H]1[C@@H]([C@H]([C@@H]([C@@H](CO[C@H]2[C@@H]([C@H]([C@@H](CO2)O)O)O)O1)O)O)O	Lipids and lipid-like molecules	Fatty Acyls	Fatty acyl glycosides		0.841	343.178	279.718	335778	73.3454	44.4531	648.799	480.894	116.475	263.744	150.263	136.708	321.867	85.3452	32.4812	170.92	20.8279	402.186	24.9712	9206.14	9476.11	9206
NEG_5095	11.175	453.338											1790.24	711.072	67935.4	7355.78	785.074	5717.26	504.949	3745.33	2914.02	2114.5	681.212	7568.27	1539.7	6969.2	1127.02	1120.05	1965.28	3274.42	7299.58	7301.94	7893.57
NEG_7074	5.657	549.16											2741.54	513.252	9150.65	141.507	71.3706	903.646	3096.35	577.049	647.912	284.643	75.8312	4989.67	58.3613	755.183	432.772	140.466	1593.41	30.2472	1030.25	955.017	1003
NEG_9687	13.164	712.489											13398.8	10030.2	30819.4	14597.7	14672.4	10622.2	7601.31	6758.99	10165.7	14533.6	8200.5	10536.7	16305.9	22416.2	12690.1	8365.29	16395.1	16474.7	12951.1	12693.2	12822
