# Supplementary material for: Comparative metabolomics analysis reveals dynamic changes in carbohydrate profiles of corms during the “relay growth” of konjac (Amorphophallus muelleri)
Source: Front Plant Sci. 2023 Oct 18;14:1259561. doi: 10.3389/fpls.2023.1259561 (PMC10619727; doi:10.3389/fpls.2023.1259561)
Supplement: Supplementary Table 5 — Differential metabolite analysis between mother and daughter corms. [file Table_5.xlsx]

## Sheet: Sheet1
L vs SL
Name	VIP	Fold change	p-value	KEGG	Superclass	Class	Subclass
Cyanidin-3-(6''-malonylglucoside)	1.20707	47.6439	0.033638
(1R,2S,4R,5R)-5-Hydroxy-1,7,7-trimethylbicyclo[2.2.1]hept-2-yl 6-O-[(2R,3R,4R)-tetrahydro-3,4-dihydroxy-4-(hydroxymethyl)-2-furanyl]-beta-D-glucopyranoside	1.02072	22.8314	0.0271201		Lipids and lipid-like molecules	Prenol lipids	Terpene glycosides
Fenamiphos sulfone	1.31202	6.67731	0.00658573		Benzenoids	Benzene and substituted derivatives	Benzenesulfonyl compounds
10'-Apo-beta-caroten-10'-al	1.05483	5.68155	0.00843836
2-Aminooctadec-8-ene-1,3,4-triol	1.12264	4.49905	0.00895196		Organic nitrogen compounds	Organonitrogen compounds	Amines
3-Hydroxy-N-(1-hydroxy-4-methylpentan-2-yl)-5-oxo-6-phenylhexanamide	9.05188	4.37784	0.0265046		Lipids and lipid-like molecules	Fatty Acyls	Fatty amides
6-{5a,11-dimethyl-1H,2H,3H,4H,5H,6H,7H,8H,9H,9aH-cyclopenta[a]phenanthren-1-yl}-2,3-dimethylheptane	1.33035	3.30723	0.0134656
1-Hexadecanoyl-sn-glycero-3-phosphoethanolamine	1.84132	3.05011	0.0162164		Lipids and lipid-like molecules	Glycerophospholipids	Glycerophosphoethanolamines
1-Stearoyl-sn-glycero-3-phosphocholine	1.07707	2.90298	0.0305727	C04230	Lipids and lipid-like molecules	Glycerophospholipids	Glycerophosphocholines
Sayaendoside	2.37067	2.89997	0.0145035		Organic oxygen compounds	Organooxygen compounds	Carbohydrates and carbohydrate conjugates
7-Hydroxyflavone	1.36707	2.69497	0.00303978	C11264	Phenylpropanoids and polyketides	Flavonoids	Flavones
(+)-Cycloolivil glucoside	1.04912	2.61751	0.00377456		Lignans, neolignans and related compounds	Lignan glycosides
13'-Hydroxy-alpha-tocopherol	6.5855	2.60231	0.0375702
D-Glucosamine	1.80595	2.49404	0.00740806	C00329	Organic oxygen compounds	Organooxygen compounds	Carbohydrates and carbohydrate conjugates
Glyceryl monooleate	1.78109	2.37307	0.0167336		Lipids and lipid-like molecules	Glycerolipids	Monoradylglycerols
5-Hydroxymethylfurfural	1.23137	2.33916	0.00595212
Phytosphingosine	1.14344	2.19844	0.012136	C12144	Organic nitrogen compounds	Organonitrogen compounds	Amines
Palatinose	3.77755	2.0018	0.0102177		Organic oxygen compounds	Organooxygen compounds	Carbohydrates and carbohydrate conjugates
Fucosterol	1.24489	1.91057	0.00780231		Lipids and lipid-like molecules	Steroids and steroid derivatives	Stigmastanes and derivatives
(R)-Reticuline	1.85446	1.79732	0.0203552		Organoheterocyclic compounds	Isoquinolines and derivatives	Benzylisoquinolines
Methyl linoleate	1.29727	1.71023	0.0227594
Triphenylphosphine oxide	1.3121	0.858993	0.0480019		Benzenoids	Benzene and substituted derivatives	Phenylphosphines and derivatives
Phthalic anhydride	1.64763	0.643153	0.03697
Cyclic cmp	2.20231	0.526702	0.0299854		Organic oxygen compounds	Organooxygen compounds	Carbohydrates and carbohydrate conjugates
3-(Toluene-4-sulfonyl)-1,2,3,4,5,6-hexahydro-1,5-methano-pyrido[1,2-a][1,5]diazocin-8-one	1.64376	0.339175	0.0115055		Alkaloids and derivatives	Lupin alkaloids	Cytisine and derivatives
Phosphorylcholine	1.54357	0.282248	0.000428044		Organic nitrogen compounds	Organonitrogen compounds	Quaternary ammonium salts
B vs SB
Name	VIP	Fold change	p-value	KEGG	Superclass	Class	Subclass
Cyanidin-3-(6''-malonylglucoside)	1.07388	44.333	0.00884896
Lupinine	1.50489	15.514	9.22231e-05		Alkaloids and derivatives	Lupin alkaloids	Lupinine-type alkaloids
Dicyclomine	1.76197	12.7724	0.0304713	C06951	Organic acids and derivatives	Carboxylic acids and derivatives	Carboxylic acid derivatives
Darendoside A	1.71918	8.35199	0.00831883		Organic oxygen compounds	Organooxygen compounds	Carbohydrates and carbohydrate conjugates
Fenpropidin	3.83887	8.03234	0.0386696		Organoheterocyclic compounds	Pteridines and derivatives
5-[(1R,3S,5R,8S)-3-(beta-D-glucopyranosyloxy)-8-hydroxy-1,5-dimethyl-6-oxabicyclo[3.2.1]oct-8-yl]-3-methyl-, (2Z,4E)-2,4-pentadienoic acid	1.56904	6.97104	0.00129135		Lipids and lipid-like molecules	Prenol lipids	Sesquiterpenoids
Fecosterol	2.94305	6.63588	0.00493224
11-Aminoundecanoicacid	1.15423	5.37786	0.00323762		Lipids and lipid-like molecules	Fatty Acyls	Fatty acids and conjugates
3-(Toluene-4-sulfonyl)-1,2,3,4,5,6-hexahydro-1,5-methano-pyrido[1,2-a][1,5]diazocin-8-one	3.30282	5.24746	0.00784935		Alkaloids and derivatives	Lupin alkaloids	Cytisine and derivatives
N,N-Dimethylarginine	1.18763	4.99943	0.00286067	C03626	Organic acids and derivatives	Carboxylic acids and derivatives	Amino acids, peptides, and analogues
(4-Hydroxy-3,5-dimethoxyphenyl)methyl-beta-D-glucopyranoside	1.64226	4.79675	0.016642		Organic oxygen compounds	Organooxygen compounds	Carbohydrates and carbohydrate conjugates
Stigmasterol	2.52143	4.6525	0.0304658		Lipids and lipid-like molecules	Steroids and steroid derivatives	Stigmastanes and derivatives
Sinapyl alcohol	1.0219	3.70503	0.0110664	C02325	Benzenoids	Phenols	Methoxyphenols
Pyridoxine + O-Hex	1.37926	3.67593	0.000761847		Organoheterocyclic compounds	Pyridines and derivatives	Pyridoxines
(6beta,22E)-6-Hydroxystigmasta-4,22-dien-3-one	2.73883	3.40036	0.0133359
Palatinose	3.03572	2.93046	0.00177843		Organic oxygen compounds	Organooxygen compounds	Carbohydrates and carbohydrate conjugates
(+)-Cycloolivil glucoside	1.36123	2.4716	0.00520857		Lignans, neolignans and related compounds	Lignan glycosides
Lutein	1.5489	2.16356	0.00659404		Lipids and lipid-like molecules	Prenol lipids	Tetraterpenoids
Progesterone	1.08734	2.15186	0.0223118	C00410	Lipids and lipid-like molecules	Steroids and steroid derivatives	Pregnane steroids
alpha-Spinasterol	1.6648	2.10878	0.00287394		Lipids and lipid-like molecules	Steroids and steroid derivatives	Stigmastanes and derivatives
3-{12-hydroxy-12-[5'-(1-hydroxydodecyl)-[2,2'-bioxolan]-5-yl]dodecyl}-5-methyl-5H-furan-2-one	1.11758	2.05171	0.0105447
Phytosphingosine	1.20764	1.79682	0.00526031	C12144	Organic nitrogen compounds	Organonitrogen compounds	Amines
L-Glutathione (oxidized form)	2.30702	1.71295	0.0161719		Organic acids and derivatives	Carboxylic acids and derivatives	Amino acids, peptides, and analogues
Magnoflorine	3.45497	1.5492	0.0224121		Alkaloids and derivatives	Aporphines
Sayaendoside	1.58909	1.52811	0.0214849		Organic oxygen compounds	Organooxygen compounds	Carbohydrates and carbohydrate conjugates
Palmitic amide	11.5738	0.623228	0.0138167
(2R)-1-(5-Hydroxy-3-methylpentyl)-2,5,5,8a-tetramethyldecahydro-2-naphthalenol	2.32739	0.521552	0.0364084		Lipids and lipid-like molecules	Prenol lipids	Diterpenoids
1-Methylguanosine	2.56033	0.411461	0.0284144	C04545	Nucleosides, nucleotides, and analogues	Purine nucleosides
(E)-3-(4-Hydroxy-3-methoxyphenyl)-N-[2-(4-hydroxyphenyl)ethyl]prop-2-enamide	3.7701	0.368562	0.00872126		Phenylpropanoids and polyketides	Cinnamic acids and derivatives	Hydroxycinnamic acids and derivatives
