# Supplementary material for: Comparative metabolomics analysis reveals dynamic changes in carbohydrate profiles of corms during the “relay growth” of konjac (Amorphophallus muelleri)
Source: Front Plant Sci. 2023 Oct 18;14:1259561. doi: 10.3389/fpls.2023.1259561 (PMC10619727; doi:10.3389/fpls.2023.1259561)
Supplement: Supplementary Table 7 — The expression of major genes involved in glucomannan metabolism pathways in corms of A. muelleri. [file Table_7.xlsx]

## Sheet: Sheet1
Symbol	L_FPKM	SL_FPKM	Fold Change	log2(FC)	P-Value	Description
SBEI	6.76667	1.06667	0.157635	-2.66534	0.037165	starch branching enzyme
			0.880884
WAXY	465.34	44.4867	0.0956003	-3.38684	5.81e-16	starch synthase
SS1	3.64333	0.001	0.000274474	-11.831	0.0158865	soluble starch synthase
SS2	30.5667	10.59	0.346456	-1.52926	0.0269325
AGPS1	203.57	13.77	0.0676426	-3.88592	6.59e-07	ADP-glucose pyrophosphorylase
AGPP	529.363	203.723	0.384846	-1.37765	8.54e-05	Nucleotidyl transferase
PGM1	63.2333	43.51	0.688086	-0.539338	0.294985	phosphoglucomutase
PGI1	3.88667	6.94667	1.78731	0.837787	0.274009	Glucose-6-phosphate isomerase
PMI1	2.76	8.7	3.15217	1.65635	0.0220962	mannose-6-phosphate isomerase 1-like
PMI2	2.69333	9.56	3.5495	1.82762	0.0289365
PMM	24.1767	23.5167	0.972701	-0.0399318	0.903101	phosphomannomutase
AMY1.2	72.1367	568.78	7.88476	2.97907	0.000623266	Alpha-amylase isozyme
AMY1.6	2.53333	39.6033	15.6329	3.96651	0.00572036
AMY2	24.91	239.64	9.62023	3.26607	0.000521575
SPP2	0.896667	1.78333	1.98885	0.991933	0.567802	sucrose-phosphatase
SPS	169.5	212.683	1.25477	0.327422	0.680238	sucrose-phosphate synthase
SPS3	4.29667	11.03	2.56711	1.36014	0.295423
SPS5	2.45	22.34	9.11837	3.18878	0.0221029
SuS2	522.433	208.753	0.399579	-1.32345	0.142935	Sucrose synthase
UGP1	441.297	300.077	0.679989	-0.556418	0.139013	UTP--glucose-1-phosphate uridylyltransferase
UGP2	1.27	0.59	0.464567	-1.10604	0.656241
INV3	1.99333	701.207	351.776	8.45851	0.000576451	beta-fructofuranosidase, insoluble isoenzyme 3-like
HXK1	407.623	918.46	2.25321	1.17198	0.012572	hexokinase
HXK3	17.2233	44.8733	2.60538	1.38149	0.00272408
MSR1	87.0567	19.02	0.218478	-2.19444	0.000149378	mannan synthesis-related 1-like
CSLG2	41.1433	158.49	3.85214	1.94566	0.000290325	Cellulose synthase-like protein G2
